# Supplementary material for: 3,5-Bis(2,4-dinitro­phen­yl)-4-nitro-1H-pyrazole acetone monosolvate
Source: Acta Crystallogr Sect E Struct Rep Online. 2012 Jan 14;68(Pt 2):o411. doi: 10.1107/S1600536812001146 (PMC3275082; doi:10.1107/S1600536812001146)
Supplement: Supplementary file 1 [file e-68-0o411-sup1.cif]

##############################################################################
###                                                                        ###
###           Electronic papers (Acta Crystallographica Section C)         ###
###                                                                        ###
##############################################################################
#                                                                            #
# This paper is published electronically. It meets the data-validation       #
# criteria for publication in Acta Crystallographica Section C.              #
# The submission has been checked by a Section C Co-editor though the text   #
# in _publ_section_comments is the responsibility of the authors.            #
#                                                                            #
# Electronic papers are listed in the printed contents pages of an issue of  #
# Acta Crystallographica Section C within two months of acceptance and are   #
# available by email and via the online contents pages for that issue.       #
#                                                                            #
# Software is freely available for graphical display of the structure(s) in  #
# this CIF.  For information consult the CIF home page http://www.iucr.org/  #
# cif/home.html                                                              #
#                                                                            #
#            Copyright International Union of Crystallography                #
#                                                                            #
##############################################################################
data_I
_audit_creation_method     SHELXL-97
_chemical_name_systematic
;
3,5-Bis(2,4-dinitrophenyl)-4-nitro-1<i>H</i>-pyrazole acetone monosolvate
;
_chemical_name_common     'bis(2,4-dinitrophenyl)-4-nitropyrazole'
_chemical_formula_moiety     'C15 H7 N7 O10, C3 H6 O'
_chemical_formula_sum     'C18 H13 N7 O11'
_chemical_formula_iupac     'C15 H7 N7 O10, C3 H6 O'
_chemical_formula_weight     503.35
_chemical_melting_point     ?
_symmetry_cell_setting     monoclinic
_symmetry_space_group_name_H-M     'P 21/c'
_symmetry_space_group_name_Hall     '-P 2ybc'
loop_
    _symmetry_equiv_pos_as_xyz
    'x, y, z'
    '-x, y+1/2, -z+1/2'
    '-x, -y, -z'
    'x, -y-1/2, z-1/2'
_cell_length_a     14.886(10)
_cell_length_b     7.678(5)
_cell_length_c     19.801(13)
_cell_angle_alpha     90.00
_cell_angle_beta     104.944(9)
_cell_angle_gamma     90.00
_cell_volume     2187(2)
_cell_formula_units_Z     4
_cell_measurement_reflns_used     5811
_cell_measurement_theta_min     2.13
_cell_measurement_theta_max     27.11
_cell_measurement_temperature     298(2)
_exptl_crystal_description     Polygon
_exptl_crystal_colour     colourless
_exptl_crystal_size_max     0.31
_exptl_crystal_size_mid     0.19
_exptl_crystal_size_min     0.18
_exptl_crystal_density_diffrn     1.529
_exptl_crystal_density_meas     ?
_exptl_crystal_density_method     'not measured'
_exptl_crystal_F_000     1032
_exptl_absorpt_coefficient_mu     0.130
_exptl_absorpt_correction_type     multi-scan
_exptl_absorpt_process_details     '(SADABS; Bruker, 2005)'
_exptl_absorpt_correction_T_min     0.836
_exptl_absorpt_correction_T_max     0.977
_exptl_special_details     ?
_diffrn_ambient_temperature     298(2)
_diffrn_radiation_type     MoK\a
_diffrn_radiation_wavelength     0.71073
_diffrn_radiation_source     'fine-focus sealed tube'
_diffrn_radiation_monochromator     graphite
_diffrn_measurement_device_type     'Bruker SMART 1K CCD'
_diffrn_measurement_method     '\f and \w scans'
_diffrn_detector_area_resol_mean     ?
_diffrn_reflns_number     15182
_diffrn_reflns_av_R_equivalents     0.0680
_diffrn_reflns_av_sigmaI/netI     0.0534
_diffrn_reflns_theta_min     2.13
_diffrn_reflns_theta_max     28.00
_diffrn_reflns_theta_full     26.50
_diffrn_measured_fraction_theta_max     0.956
_diffrn_measured_fraction_theta_full     0.995
_diffrn_reflns_limit_h_min     -19
_diffrn_reflns_limit_h_max     18
_diffrn_reflns_limit_k_min     -10
_diffrn_reflns_limit_k_max     8
_diffrn_reflns_limit_l_min     -25
_diffrn_reflns_limit_l_max     25
_refine_special_details
;
Refinement of <i>F</i>^2^ against ALL reflections. The weighted <i>R</i>-factor
<i>wR</i> and goodness of fit <i>S</i> are based on <i>F</i>^2^, conventional
<i>R</i>-factors <i>R</i> are based on <i>F</i>, with <i>F</i> set to zero for
negative <i>F</i>^2^. The threshold expression of <i>F</i>^2^ >
\s(<i>F</i>^2^) is used only for calculating <i>R</i>-factors(gt) <i>etc</i>.
and is not relevant to the choice of reflections for refinement.
<i>R</i>-factors based on <i>F</i>^2^ are statistically about twice as large
as those based on <i>F</i>, and <i>R</i>-- factors based on ALL data will be
even larger.
;
_reflns_number_total     5041
_reflns_number_gt     2703
_reflns_threshold_expression     I>2sigma(I)
_refine_ls_structure_factor_coef     Fsqd
_refine_ls_matrix_type     full
_refine_ls_R_factor_all     0.1195
_refine_ls_R_factor_gt     0.0639
_refine_ls_wR_factor_gt     0.1535
_refine_ls_wR_factor_ref     0.2023
_refine_ls_goodness_of_fit_ref     1.030
_refine_ls_restrained_S_all     1.030
_refine_ls_number_reflns     5041
_refine_ls_number_parameters     332
_refine_ls_number_restraints     0
_refine_ls_hydrogen_treatment     mixed
_refine_ls_weighting_scheme     calc
_refine_ls_weighting_details
         'calc w=1/[\s^2^(Fo^2^)+(0.0696P)^2^+1.6838P] where P=(Fo^2^+2Fc^2^)/3'
_atom_sites_solution_hydrogens     geom
_atom_sites_solution_primary     direct
_atom_sites_solution_secondary     difmap
_refine_ls_shift/su_max     0.005
_refine_ls_shift/su_mean     0.000
_refine_diff_density_max     0.267
_refine_diff_density_min     -0.272
_refine_ls_extinction_method     'SHELXL97 (Sheldrick, 2008)'
_refine_ls_extinction_coef     0.0141(17)
_refine_ls_extinction_expression
                                  'Fc^*^=kFc[1+0.001xFc^2^\l^3^/sin(2\q)]^-1/4^'
_refine_ls_abs_structure_details     ?
loop_
    _atom_type_symbol
    _atom_type_description
    _atom_type_scat_dispersion_real
    _atom_type_scat_dispersion_imag
    _atom_type_scat_source
    'C' 'C' 0.0033 0.0016
                         'International Tables Vol C Tables 4.2.6.8 and 6.1.1.4'
    'H' 'H' 0.0000 0.0000
                         'International Tables Vol C Tables 4.2.6.8 and 6.1.1.4'
    'N' 'N' 0.0061 0.0033
                         'International Tables Vol C Tables 4.2.6.8 and 6.1.1.4'
    'O' 'O' 0.0106 0.0060
                         'International Tables Vol C Tables 4.2.6.8 and 6.1.1.4'
_computing_data_collection     'SMART (Bruker, 2005)'
_computing_cell_refinement     'SAINT (Bruker, 2005)'
_computing_data_reduction     'SAINT (Bruker, 2005)'
_computing_structure_solution     'SHELXS97 (Sheldrick, 2008)'
_computing_structure_refinement     'SHELXL97 (Sheldrick, 2008)'
_computing_molecular_graphics     'SHELXTL (Sheldrick, 2008)'
_computing_publication_material     'SHELXTL (Sheldrick, 2008)'
loop_
    _atom_site_type_symbol
    _atom_site_label
    _atom_site_fract_x
    _atom_site_fract_y
    _atom_site_fract_z
    _atom_site_U_iso_or_equiv
    _atom_site_adp_type
    _atom_site_calc_flag
    _atom_site_refinement_flags
    _atom_site_occupancy
    _atom_site_symmetry_multiplicity
    _atom_site_disorder_assembly
    _atom_site_disorder_group
    O O1 0.47956(18) -0.0956(4) 0.26917(13) 0.0968(10) Uani d . 1 1 . .
    O O2 0.59247(15) -0.0052(4) 0.22802(11) 0.0746(7) Uani d . 1 1 . .
    O O3 0.55406(17) -0.1803(3) 0.08688(13) 0.0730(7) Uani d . 1 1 . .
    O O4 0.70324(18) -0.1641(3) 0.12926(15) 0.0868(8) Uani d . 1 1 . .
    O O5 0.82468(17) 0.3068(4) 0.00361(16) 0.0910(9) Uani d . 1 1 . .
    O O6 0.7904(2) 0.5619(4) 0.03522(18) 0.1034(10) Uani d . 1 1 . .
    O O7 0.3592(2) -0.3312(4) 0.12047(15) 0.0919(8) Uani d . 1 1 . .
    O O8 0.2556(2) -0.5123(4) 0.13596(16) 0.1052(10) Uani d . 1 1 . .
    O O9 0.0670(4) -0.3824(9) 0.2888(3) 0.205(3) Uani d . 1 1 . .
    O O10 0.0655(3) -0.1292(9) 0.3325(2) 0.187(3) Uani d . 1 1 . .
    O O11 0.13846(15) 0.4236(3) 0.49406(14) 0.0766(7) Uani d . 1 1 . .
    N N1 0.38256(16) 0.1537(3) 0.05753(13) 0.0565(6) Uani d . 1 1 . .
    N N2 0.31564(17) 0.0836(4) 0.08520(13) 0.0575(7) Uani d . 1 1 . .
    N N3 0.0923(3) -0.2335(10) 0.2962(2) 0.1284(19) Uani d . 1 1 . .
    N N4 0.2938(2) -0.3698(4) 0.14388(16) 0.0764(8) Uani d . 1 1 . .
    N N5 0.6270(2) -0.1003(3) 0.10191(14) 0.0612(7) Uani d . 1 1 . .
    N N6 0.77797(18) 0.4055(4) 0.02940(16) 0.0678(7) Uani d . 1 1 . .
    N N7 0.50947(19) -0.0255(4) 0.22360(13) 0.0632(7) Uani d . 1 1 . .
    C C1 0.46197(19) 0.1219(4) 0.10473(14) 0.0471(6) Uani d . 1 1 . .
    C C2 0.44426(18) 0.0326(4) 0.16222(14) 0.0490(7) Uani d . 1 1 . .
    C C3 0.34937(19) 0.0095(4) 0.14748(14) 0.0509(7) Uani d . 1 1 . .
    C C4 0.54864(18) 0.1890(4) 0.09021(13) 0.0471(6) Uani d . 1 1 . .
    C C5 0.62536(19) 0.0882(4) 0.08719(14) 0.0480(6) Uani d . 1 1 . .
    C C6 0.70118(19) 0.1549(4) 0.06789(15) 0.0531(7) Uani d . 1 1 . .
    H H6 0.7512 0.0847 0.0656 0.064 Uiso calc R 1 1 . .
    C C7 0.69967(19) 0.3305(4) 0.05218(15) 0.0521(7) Uani d . 1 1 . .
    C C8 0.6277(2) 0.4380(4) 0.05695(16) 0.0563(7) Uani d . 1 1 . .
    H H8 0.6295 0.5564 0.0474 0.068 Uiso calc R 1 1 . .
    C C9 0.5529(2) 0.3668(4) 0.07611(15) 0.0535(7) Uani d . 1 1 . .
    H H9 0.5041 0.4388 0.0798 0.064 Uiso calc R 1 1 . .
    C C10 0.2870(2) -0.0633(5) 0.18751(15) 0.0578(8) Uani d . 1 1 . .
    C C11 0.2586(2) -0.2379(5) 0.18530(16) 0.0624(8) Uani d . 1 1 . .
    C C12 0.1955(2) -0.2936(6) 0.22124(18) 0.0798(11) Uani d . 1 1 . .
    H H12 0.1764 -0.4093 0.2193 0.096 Uiso calc R 1 1 . .
    C C13 0.1618(2) -0.1736(7) 0.25983(19) 0.0853(13) Uani d . 1 1 . .
    C C14 0.1888(3) -0.0032(7) 0.2649(2) 0.0913(13) Uani d . 1 1 . .
    H H14 0.1658 0.0744 0.2924 0.110 Uiso calc R 1 1 . .
    C C15 0.2510(3) 0.0513(6) 0.2283(2) 0.0812(11) Uani d . 1 1 . .
    H H15 0.2694 0.1674 0.2310 0.097 Uiso calc R 1 1 . .
    C C16 0.0075(3) 0.2910(6) 0.4196(2) 0.0893(12) Uani d . 1 1 . .
    H H16A 0.0173 0.3761 0.3867 0.134 Uiso calc R 1 1 . .
    H H16B -0.0549 0.3008 0.4244 0.134 Uiso calc R 1 1 . .
    H H16C 0.0168 0.1764 0.4032 0.134 Uiso calc R 1 1 . .
    C C17 0.0743(2) 0.3214(4) 0.48844(18) 0.0609(8) Uani d . 1 1 . .
    C C18 0.0603(3) 0.2265(6) 0.5498(2) 0.0834(11) Uani d . 1 1 . .
    H H18A 0.0700 0.1042 0.5444 0.125 Uiso calc R 1 1 . .
    H H18B -0.0019 0.2454 0.5536 0.125 Uiso calc R 1 1 . .
    H H18C 0.1038 0.2681 0.5913 0.125 Uiso calc R 1 1 . .
    H H2A 0.256(2) 0.082(5) 0.0567(18) 0.075(11) Uiso d . 1 1 . .
loop_
    _atom_site_aniso_label
    _atom_site_aniso_U_11
    _atom_site_aniso_U_22
    _atom_site_aniso_U_33
    _atom_site_aniso_U_12
    _atom_site_aniso_U_13
    _atom_site_aniso_U_23
    O1 0.0783(17) 0.142(3) 0.0701(16) -0.0068(17) 0.0195(13) 0.0425(16)
    O2 0.0506(13) 0.108(2) 0.0623(13) 0.0001(12) 0.0096(10) 0.0091(12)
    O3 0.0783(16) 0.0507(13) 0.1029(18) -0.0055(12) 0.0467(14) -0.0059(12)
    O4 0.0821(17) 0.0677(16) 0.114(2) 0.0257(14) 0.0310(15) 0.0248(14)
    O5 0.0710(16) 0.0891(19) 0.131(2) 0.0153(14) 0.0578(16) 0.0194(17)
    O6 0.100(2) 0.0686(18) 0.162(3) -0.0261(16) 0.069(2) -0.0075(18)
    O7 0.108(2) 0.0742(18) 0.106(2) -0.0130(16) 0.0497(18) -0.0134(15)
    O8 0.124(2) 0.0762(19) 0.103(2) -0.0379(18) 0.0081(18) -0.0121(15)
    O9 0.189(5) 0.263(7) 0.197(5) -0.123(5) 0.111(4) 0.003(4)
    O10 0.159(4) 0.299(7) 0.145(4) -0.057(4) 0.116(3) -0.024(4)
    O11 0.0555(13) 0.0701(15) 0.0989(18) -0.0122(12) 0.0104(12) 0.0034(13)
    N1 0.0487(13) 0.0669(16) 0.0573(14) 0.0051(12) 0.0197(11) 0.0084(12)
    N2 0.0440(13) 0.0720(18) 0.0573(14) 0.0031(12) 0.0145(12) 0.0073(12)
    N3 0.082(3) 0.223(6) 0.088(3) -0.044(3) 0.036(2) 0.024(3)
    N4 0.085(2) 0.069(2) 0.0689(18) -0.0151(17) 0.0088(16) 0.0013(15)
    N5 0.0655(17) 0.0499(15) 0.0749(17) 0.0105(14) 0.0305(14) 0.0040(12)
    N6 0.0544(15) 0.069(2) 0.0849(19) -0.0030(14) 0.0275(14) 0.0056(15)
    N7 0.0565(15) 0.0789(19) 0.0539(14) -0.0019(13) 0.0134(12) 0.0097(13)
    C1 0.0482(15) 0.0452(15) 0.0502(14) 0.0015(12) 0.0168(12) -0.0008(11)
    C2 0.0481(15) 0.0528(17) 0.0472(14) 0.0007(12) 0.0143(12) 0.0030(12)
    C3 0.0504(16) 0.0543(17) 0.0508(15) 0.0001(13) 0.0182(12) 0.0013(12)
    C4 0.0461(14) 0.0479(15) 0.0485(14) 0.0028(12) 0.0140(12) -0.0001(11)
    C5 0.0493(15) 0.0420(15) 0.0543(15) 0.0060(12) 0.0163(12) 0.0016(12)
    C6 0.0470(15) 0.0532(17) 0.0608(17) 0.0090(13) 0.0167(13) 0.0000(13)
    C7 0.0443(15) 0.0521(17) 0.0617(17) -0.0024(13) 0.0171(13) -0.0002(13)
    C8 0.0584(17) 0.0437(15) 0.0699(18) 0.0006(14) 0.0224(15) -0.0004(13)
    C9 0.0545(16) 0.0461(16) 0.0637(17) 0.0062(13) 0.0221(14) 0.0014(13)
    C10 0.0495(16) 0.070(2) 0.0552(16) -0.0024(15) 0.0162(13) 0.0050(14)
    C11 0.0522(17) 0.075(2) 0.0559(17) -0.0110(16) 0.0071(14) 0.0053(15)
    C12 0.064(2) 0.103(3) 0.067(2) -0.030(2) 0.0062(17) 0.015(2)
    C13 0.058(2) 0.140(4) 0.062(2) -0.020(2) 0.0228(17) 0.011(2)
    C14 0.078(3) 0.129(4) 0.080(3) -0.006(3) 0.044(2) -0.004(2)
    C15 0.079(2) 0.093(3) 0.085(2) -0.003(2) 0.047(2) -0.007(2)
    C16 0.071(2) 0.094(3) 0.094(3) -0.009(2) 0.006(2) -0.009(2)
    C17 0.0443(16) 0.0538(18) 0.084(2) 0.0033(14) 0.0152(15) -0.0014(15)
    C18 0.070(2) 0.090(3) 0.094(3) -0.002(2) 0.028(2) 0.006(2)
_geom_special_details
;
All e.s.d.'s (except the e.s.d. in the dihedral angle between two l.s. planes)
are estimated using the full covariance matrix. The cell e.s.d.'s are taken
into account individually in the estimation of e.s.d.'s in distances, angles
and torsion angles; correlations between e.s.d.'s in cell parameters are only
used when they are defined by crystal symmetry. An approximate (isotropic)
treatment of cell e.s.d.'s is used for estimating e.s.d.'s involving l.s.
planes.
;
loop_
    _geom_bond_atom_site_label_1
    _geom_bond_atom_site_label_2
    _geom_bond_site_symmetry_2
    _geom_bond_distance
    _geom_bond_publ_flag
    O1 N7 . 1.228(3) ?
    O2 N7 . 1.226(3) ?
    O3 N5 . 1.216(3) ?
    O4 N5 . 1.226(3) ?
    O5 N6 . 1.225(4) ?
    O6 N6 . 1.216(4) ?
    O7 N4 . 1.218(4) ?
    O8 N4 . 1.224(4) ?
    O9 N3 . 1.200(8) ?
    O10 N3 . 1.209(7) ?
    O11 C17 . 1.219(4) ?
    N1 C1 . 1.327(4) ?
    N1 N2 . 1.365(3) ?
    N2 C3 . 1.333(4) ?
    N2 H2A . 0.92(3) ?
    N3 C13 . 1.480(5) ?
    N4 C11 . 1.481(5) ?
    N5 C5 . 1.476(4) ?
    N6 C7 . 1.471(4) ?
    N7 C2 . 1.418(4) ?
    C1 C2 . 1.411(4) ?
    C1 C4 . 1.485(4) ?
    C2 C3 . 1.378(4) ?
    C3 C10 . 1.478(4) ?
    C4 C5 . 1.394(4) ?
    C4 C9 . 1.398(4) ?
    C5 C6 . 1.380(4) ?
    C6 C7 . 1.382(4) ?
    C6 H6 . 0.9300 ?
    C7 C8 . 1.375(4) ?
    C8 C9 . 1.378(4) ?
    C8 H8 . 0.9300 ?
    C9 H9 . 0.9300 ?
    C10 C15 . 1.391(5) ?
    C10 C11 . 1.402(5) ?
    C11 C12 . 1.385(5) ?
    C12 C13 . 1.372(6) ?
    C12 H12 . 0.9300 ?
    C13 C14 . 1.365(6) ?
    C14 C15 . 1.380(5) ?
    C14 H14 . 0.9300 ?
    C15 H15 . 0.9300 ?
    C16 C17 . 1.484(5) ?
    C16 H16A . 0.9600 ?
    C16 H16B . 0.9600 ?
    C16 H16C . 0.9600 ?
    C17 C18 . 1.477(5) ?
    C18 H18A . 0.9600 ?
    C18 H18B . 0.9600 ?
    C18 H18C . 0.9600 ?
loop_
    _geom_angle_atom_site_label_1
    _geom_angle_atom_site_label_2
    _geom_angle_atom_site_label_3
    _geom_angle_site_symmetry_1
    _geom_angle_site_symmetry_3
    _geom_angle
    _geom_angle_publ_flag
    C1 N1 N2 . . 104.7(2) ?
    C3 N2 N1 . . 113.6(2) ?
    C3 N2 H2A . . 130(2) ?
    N1 N2 H2A . . 116(2) ?
    O9 N3 O10 . . 124.3(5) ?
    O9 N3 C13 . . 118.2(6) ?
    O10 N3 C13 . . 117.5(6) ?
    O7 N4 O8 . . 124.0(4) ?
    O7 N4 C11 . . 118.4(3) ?
    O8 N4 C11 . . 117.6(3) ?
    O3 N5 O4 . . 125.0(3) ?
    O3 N5 C5 . . 118.6(3) ?
    O4 N5 C5 . . 116.4(3) ?
    O6 N6 O5 . . 124.1(3) ?
    O6 N6 C7 . . 118.1(3) ?
    O5 N6 C7 . . 117.7(3) ?
    O2 N7 O1 . . 123.6(3) ?
    O2 N7 C2 . . 118.4(2) ?
    O1 N7 C2 . . 118.0(3) ?
    N1 C1 C2 . . 109.9(2) ?
    N1 C1 C4 . . 117.4(2) ?
    C2 C1 C4 . . 132.7(2) ?
    C3 C2 C1 . . 106.6(2) ?
    C3 C2 N7 . . 125.4(3) ?
    C1 C2 N7 . . 128.0(3) ?
    N2 C3 C2 . . 105.2(2) ?
    N2 C3 C10 . . 121.2(3) ?
    C2 C3 C10 . . 133.4(3) ?
    C5 C4 C9 . . 117.0(3) ?
    C5 C4 C1 . . 125.3(3) ?
    C9 C4 C1 . . 117.7(2) ?
    C6 C5 C4 . . 122.9(3) ?
    C6 C5 N5 . . 116.5(2) ?
    C4 C5 N5 . . 120.6(2) ?
    C5 C6 C7 . . 117.2(3) ?
    C5 C6 H6 . . 121.4 ?
    C7 C6 H6 . . 121.4 ?
    C8 C7 C6 . . 122.5(3) ?
    C8 C7 N6 . . 118.6(3) ?
    C6 C7 N6 . . 118.9(3) ?
    C7 C8 C9 . . 118.7(3) ?
    C7 C8 H8 . . 120.7 ?
    C9 C8 H8 . . 120.7 ?
    C8 C9 C4 . . 121.6(3) ?
    C8 C9 H9 . . 119.2 ?
    C4 C9 H9 . . 119.2 ?
    C15 C10 C11 . . 117.7(3) ?
    C15 C10 C3 . . 117.4(3) ?
    C11 C10 C3 . . 124.8(3) ?
    C12 C11 C10 . . 121.2(4) ?
    C12 C11 N4 . . 117.2(3) ?
    C10 C11 N4 . . 121.6(3) ?
    C13 C12 C11 . . 118.2(4) ?
    C13 C12 H12 . . 120.9 ?
    C11 C12 H12 . . 120.9 ?
    C14 C13 C12 . . 122.9(3) ?
    C14 C13 N3 . . 119.5(5) ?
    C12 C13 N3 . . 117.7(5) ?
    C13 C14 C15 . . 118.4(4) ?
    C13 C14 H14 . . 120.8 ?
    C15 C14 H14 . . 120.8 ?
    C14 C15 C10 . . 121.6(4) ?
    C14 C15 H15 . . 119.2 ?
    C10 C15 H15 . . 119.2 ?
    C17 C16 H16A . . 109.5 ?
    C17 C16 H16B . . 109.5 ?
    H16A C16 H16B . . 109.5 ?
    C17 C16 H16C . . 109.5 ?
    H16A C16 H16C . . 109.5 ?
    H16B C16 H16C . . 109.5 ?
    O11 C17 C18 . . 121.1(3) ?
    O11 C17 C16 . . 120.6(3) ?
    C18 C17 C16 . . 118.4(3) ?
    C17 C18 H18A . . 109.5 ?
    C17 C18 H18B . . 109.5 ?
    H18A C18 H18B . . 109.5 ?
    C17 C18 H18C . . 109.5 ?
    H18A C18 H18C . . 109.5 ?
    H18B C18 H18C . . 109.5 ?
loop_
    _geom_hbond_atom_site_label_D
    _geom_hbond_atom_site_label_H
    _geom_hbond_atom_site_label_A
    _geom_hbond_site_symmetry_A
    _geom_hbond_distance_DH
    _geom_hbond_distance_HA
    _geom_hbond_distance_DA
    _geom_hbond_angle_DHA
    N2 H2A O11 4_565 0.92(3) 1.87(4) 2.786(4) 177(3)
data_global
_journal_date_recd_electronic     2011-10-17
_journal_date_accepted     2012-01-10
_journal_name_full     'Acta Crystallographica, Section E'
_journal_year     2012
_journal_volume     68
_journal_issue      2
_journal_page_first     eo411
_journal_page_last     eo411
_journal_paper_category     QO
_journal_paper_doi     10.1107/S1600536812001146
_journal_coeditor_code     QK2027
_publ_contact_author_name     'Logesh Mathivathanan'
_publ_contact_author_address
;
Deparment of Chemistry
University of Puerto Rico - Rio Piedras
San Juan, PR 00936
USA
;
_publ_contact_author_email     'mathivathanan.logesh@gmail.com'
_publ_contact_author_fax     '787-756-8242'
_publ_contact_author_phone     '787-764-0000 x7665'
_publ_section_title
;
3,5-Bis(2,4-dinitrophenyl)-4-nitro-1<i>H</i>-pyrazole acetone monosolvate
;
loop_
    _publ_author_name
    _publ_author_footnote
    _publ_author_address
    'Mathivathanan, Logesh' .
;
Deparment of Chemistry
University of Puerto Rico -- Rio Piedras
San Juan, PR 00936
USA
;
_publ_section_abstract
;
The title structure, C~15~H~7~N~7~O~10~.C~3~H~6~O, was prepared by
pentanitration of 3,5-diphenyl-1<i>H</i>-pyrazole. The proton attached to a
pyrazole N atom forms a hydrogen bond with the O atom of the acetone solvent
molecule, owing to the NO~2~ enhanced acidity of the proton. The NO~2~ group
on the phenyl C atom is twisted by 33.9(2) from coplanarity <b>[give exact
value with (su)]</b> with the ring in order to avoid a short intramolecular
O...O contact with an O atom of an adjacent pyrazole-bonded NO~2~ group.
;
_publ_section_comment
;
Aromatic electrophilic nitration (Maresca <i>et al.</i>, 1997) of
3,5-diphenyl-1<i>H</i>-pyrazole using nitration mixture (H~2~SO~4~/HNO~3~)
produces the title compound,
3,5-bis-(2,4-dinitrophenyl)-4-nitro-1<i>H</i>-pyrazole. The crystal structure
of the parent 3,5-diphenyl-1<i>H</i>-pyrazole is a H-bonded tetrameric
structure (Raptis <i>et al.</i>, 1993), while the title compound (I) is
not.
Poly-nitration, in addition to a H-bonding to the solvent acetone molecule
prevents tetramer formation in (I) (Fig. 1). H-bonding induced supramolecular
network formation in 1<i>H</i>-pyrazoles has been summarized by Foces-Foces
<i>et al.</i> (2000).
An intermolecular dipole-dipole interaction makes N4 and O2(1-<i>x</i>,
<i>y</i>-1/2, 1/2-<i>z</i>) lie at 2.89 \%A. In (I), all the NO~2~-groups are
coplanar or nearly coplanar to their carrier rings, except the one attached to
C5, which is twisted by 33.9(2) relative to the phenyl ring in order to
avoid a short intramolecular contact with O2.
;
_publ_section_acknowledgements
;
The author thanks IFN-EPSCoR at the University of Puerto Rico for a graduate
fellowship and Dr Raphael G. Raptis for his comments and for the use of X-ray
facilities.
;
_publ_section_references
;
Bruker  (2005). <i>SMART</i>, <i>SAINT</i> and <i>SADABS</i>. Bruker AXS
Inc., Madison, Wisconsin, USA.
Foces-Foces, C., Alkorta, I. & Elguero, J. (2000). <i>Acta Cryst.</i>
B<b>56</b>, 1018--1028.
Maresca, K. P., Rose, D. J. & Zubieta, J. (1997). <i>Inorg. Chim.
Acta</i>, <b>260</b>, 83--88.
Raptis, R. G., Staples, R. J., King, C. & Fackler, J. P. (1993).
<i>Acta Cryst.</i> C<b>49</b>, 1716--1719.
Sheldrick, G. M. (2008). <i>Acta Cryst.</i> A<b>64</b>, 112--122.
;
_publ_section_related_literature
;
For the nitration of 1<i>H</i>-pyrazole, see: Maresca <i>et al.</i>
(1997). For
the crystal structure of 3,5-diphenyl-1<i>H</i>-pyrazole, which shows a
hydrogen-bonded tetrameric structure, see: Raptis <i>et al.</i> (1993).
For a
crystallographic and <i>ab initio</i> study of 1<i>H</i>-pyrazoles, see:
Foces-Foces <i>et al.</i> (2000).
;
_publ_section_exptl_prep
;
For a general procedure for nitration of pyrazole, see Maresca <i>et al.</i>
(1997). A flask containing 5 ml of conc. H~2~SO~4~ and 5 ml HNO~3~ kept
in an
ice bath was charged with 3,5-diphenyl-1<i>H</i>-pyrazole (97%, Aldrich; 2.0
g, 9.07 mmol) followed by the addition of 10 ml of H~2~SO~4~. The mixture was
heated at 110\% C for 2 days. After conventional neutralization and
extractions, several colourless crystals of the title compound (I) were
obtained from acetone.
;
_publ_section_exptl_refinement
;
All non-hydrogen atoms were refined anisotropically. Most H-atoms were
positioned geometrically (C---H = 0.93 and 0.96 \%A) and treated as riding
(<i>U</i>~iso~(H) = 1.2<i>U</i>~eq~(C)). The pyrazole nitrogen H2A was located
in a difference Fourier map and was then fully refined.
;
