# Supplementary material for: 3,5-Bis(2,4-dinitro­phen­yl)-4-nitro-1H-pyrazole acetone monosolvate
Source: Acta Crystallogr Sect E Struct Rep Online. 2012 Jan 14;68(Pt 2):o411. doi: 10.1107/S1600536812001146 (PMC3275082; doi:10.1107/S1600536812001146)
Supplement: Supplementary file 2 [file e-68-0o411-Isup2.hkl]

# 
# h,k,l, Fc-squared, Fo-squared, sigma(Fo-squared) and status flag 
# 
data_I
_shelx_title ' a in P2(1)/c' 
_shelx_refln_list_code          4 
_shelx_F_calc_maximum      261.56 
_exptl_crystal_F_000      1032.00 
_reflns_d_resolution_high  0.7570 
 
loop_ 
 _symmetry_equiv_pos_as_xyz 
 'x, y, z' 
 '-x, y+1/2, -z+1/2' 
 '-x, -y, -z' 
 'x, -y-1/2, z-1/2' 
 
_cell_length_a    14.8859 
_cell_length_b     7.6776 
_cell_length_c    19.8015 
_cell_angle_alpha  90.000 
_cell_angle_beta  104.944 
_cell_angle_gamma  90.000 
 
_shelx_F_squared_multiplier     1.000 
 
loop_ 
 _refln_index_h 
 _refln_index_k 
 _refln_index_l 
 _refln_F_squared_calc 
 _refln_F_squared_meas 
 _refln_F_squared_sigma 
 _refln_observed_status 
   2   0   0     2805.08     2367.50     11.68 o 
   3   0   0      393.45      308.82      5.11 o 
   4   0   0      907.98      770.70     19.21 o 
   5   0   0      509.87      391.55      9.67 o 
   6   0   0       57.88       47.32      2.78 o 
   7   0   0      235.04      172.06      6.05 o 
   8   0   0      718.14      741.60     10.33 o 
   9   0   0      884.43      902.61     11.91 o 
  10   0   0        7.34        1.07      6.76 o 
  11   0   0      866.84      883.38     13.37 o 
  12   0   0      525.88      526.77     11.91 o 
  13   0   0      683.97      680.95     13.32 o 
  14   0   0       56.61       77.18      7.65 o 
  15   0   0       34.89       27.61     11.45 o 
  16   0   0      111.09      120.21     11.19 o 
  17   0   0        0.97        2.60      5.72 o 
  18   0   0        1.60        7.54      6.50 o 
  19   0   0        8.67       16.65      7.54 o 
   1   1   0    10107.90    10091.37    335.09 o 
   2   1   0     1240.90     1098.40     21.16 o 
   3   1   0     1669.29     1503.52     27.36 o 
   4   1   0       82.91       86.52      2.05 o 
   5   1   0      100.65       87.67      3.74 o 
   6   1   0        3.13        6.26      1.30 o 
   7   1   0      328.78      317.35      4.98 o 
   8   1   0        7.47        3.31      1.59 o 
   9   1   0      112.91      112.62      4.53 o 
  10   1   0      330.51      325.38      6.41 o 
  11   1   0        5.68        5.46      2.37 o 
  12   1   0      188.22      204.07     10.18 o 
  13   1   0        4.58        1.67      2.34 o 
  14   1   0       18.07       23.60      4.86 o 
  15   1   0        0.47        2.53      2.72 o 
  16   1   0       72.02      100.08     14.44 o 
  17   1   0        7.61       13.19      6.89 o 
  18   1   0        0.01        4.42      6.76 o 
   0   2   0     1106.56     1152.12     10.30 o 
   1   2   0    10507.83    11038.33    240.26 o 
   2   2   0     2073.33     2065.38     52.51 o 
   3   2   0      706.63      727.20     14.98 o 
   4   2   0        2.57        2.78      1.13 o 
   5   2   0      298.25      292.15      7.71 o 
   6   2   0        2.75        0.80      1.25 o 
   7   2   0      399.68      424.77     19.07 o 
   8   2   0     1672.68     1703.18     64.49 o 
   9   2   0        0.36        3.02      2.06 o 
  10   2   0        2.46       -1.30      2.48 o 
  11   2   0      429.50      400.15      7.31 o 
  12   2   0        3.03        4.48      2.42 o 
  13   2   0       88.61       97.08      5.38 o 
  14   2   0       19.82       18.97      6.64 o 
  15   2   0        0.09       -0.39      2.71 o 
  16   2   0        6.46       -4.19      4.22 o 
  17   2   0        0.94       -5.98      5.98 o 
  18   2   0        1.05        0.52      6.76 o 
   1   3   0     1795.32     1852.00     63.19 o 
   2   3   0      271.63      258.32      9.82 o 
   3   3   0      515.80      504.04     16.98 o 
   4   3   0     1223.42     1237.78     35.99 o 
   5   3   0      552.66      521.18      5.81 o 
   6   3   0      257.91      313.58      9.66 o 
   7   3   0        0.65        0.68      1.64 o 
   8   3   0        0.00        3.33      1.87 o 
   9   3   0       50.06       60.22      4.41 o 
  10   3   0       21.57       14.62      2.67 o 
  11   3   0       42.09       40.27      5.93 o 
  12   3   0       46.21       60.25      5.04 o 
  13   3   0       85.72       86.37      7.74 o 
  14   3   0       27.59       18.46      3.80 o 
  15   3   0       41.66       31.11     10.67 o 
  16   3   0       37.51       32.16     27.70 o 
  17   3   0        1.87        0.52      7.28 o 
  18   3   0        2.15       -7.80      7.80 o 
   0   4   0     1261.51     1429.71     58.38 o 
   1   4   0      832.50      899.65     13.36 o 
   2   4   0        5.42        0.09      1.50 o 
   3   4   0      462.22      480.25     10.43 o 
   4   4   0      169.77      179.79     11.45 o 
   5   4   0      417.76      445.98      8.08 o 
   6   4   0       97.12       98.67      5.72 o 
   7   4   0       22.98       25.84      5.67 o 
   8   4   0       48.43       60.00      5.87 o 
   9   4   0        6.54        4.12      4.02 o 
  10   4   0        2.15       -1.64      2.73 o 
  11   4   0        0.10        1.66      3.70 o 
  12   4   0      545.92      558.01     32.86 o 
  13   4   0      498.43      519.08     20.21 o 
  14   4   0        7.61       11.58      4.20 o 
  15   4   0       39.23       24.11     23.02 o 
  16   4   0        0.09       -4.43      7.93 o 
  17   4   0        1.68       -3.90      8.06 o 
   1   5   0      371.06      422.65     19.86 o 
   2   5   0       58.62       63.72      7.24 o 
   3   5   0       47.87       33.49      7.50 o 
   4   5   0        0.20        2.63      2.05 o 
   5   5   0        0.02       -0.19      2.14 o 
   6   5   0      123.08      129.63      7.86 o 
   7   5   0      328.60      344.57     29.43 o 
   8   5   0        0.27        0.20      3.03 o 
   9   5   0        4.33        5.20      4.94 o 
  10   5   0      165.94      143.97      8.41 o 
  11   5   0       19.88       13.14      4.93 o 
  12   5   0        3.81        4.03      3.51 o 
  13   5   0       17.47       13.54      3.83 o 
  14   5   0        0.00       -5.66      7.67 o 
  15   5   0        1.05       -1.84      6.89 o 
  16   5   0        4.62       -6.50      6.50 o 
   0   6   0      254.07      328.63      8.82 o 
   1   6   0      251.09      271.72      5.84 o 
   2   6   0       51.67       51.33      4.93 o 
   3   6   0       14.81       19.32      2.93 o 
   4   6   0       13.18        6.37      3.21 o 
   5   6   0       60.77       58.41      7.15 o 
   6   6   0        0.13       -1.49      3.21 o 
   7   6   0      118.72      111.21      8.04 o 
   8   6   0      268.05      303.28     36.19 o 
   9   6   0        0.46       -1.82      4.94 o 
  10   6   0        1.63        0.65      3.86 o 
  11   6   0       27.35       23.44      8.71 o 
  12   6   0        3.56        0.26      7.28 o 
  13   6   0        0.33       -4.50      4.50 o 
  14   6   0        0.86       -4.77      4.77 o 
   1   7   0       12.67       16.67      2.82 o 
   2   7   0        0.02       -0.89      2.72 o 
   3   7   0        0.35       -2.94      2.94 o 
   4   7   0        8.26        6.00      3.74 o 
   5   7   0      154.12      196.65     23.16 o 
   6   7   0        2.63        8.19      3.86 o 
   7   7   0       17.75       10.68      4.32 o 
   8   7   0        8.30       10.15      6.89 o 
   9   7   0        5.20        7.41      4.60 o 
  10   7   0        2.07       -4.40      4.40 o 
  11   7   0       14.42       13.56     14.44 o 
  12   7   0        3.59        0.70      5.32 o 
  13   7   0        0.07       -3.52      5.40 o 
   0   8   0       78.80       69.72     12.49 o 
   1   8   0        5.45        5.46      3.77 o 
   2   8   0        5.22        0.91      3.68 o 
   3   8   0        0.00        0.64      3.77 o 
   4   8   0       12.17       13.67      3.40 o 
   5   8   0        0.60        2.60      4.05 o 
   6   8   0        1.81       -2.67      9.75 o 
   7   8   0        0.13        2.91      5.85 o 
   8   8   0        9.40        1.33      8.06 o 
   9   8   0        0.01       24.44     22.24 o 
  10   8   0        5.15       -0.65      5.42 o 
  11   8   0        0.16       -2.34      5.98 o 
   1   9   0        1.15       -0.71      7.93 o 
   2   9   0        9.56        1.25      4.50 o 
   3   9   0        2.22        3.12      6.50 o 
   4   9   0       16.42       36.00     18.60 o 
   5   9   0        0.04       -8.71      8.71 o 
   6   9   0        9.54       -0.66      5.06 o 
   7   9   0        0.55       -7.80      7.80 o 
 -19   1   1        1.87       -7.28      7.28 o 
 -18   1   1        1.89       -3.38      6.76 o 
 -17   1   1       17.60        3.50      6.89 o 
 -16   1   1       37.25       55.19      8.52 o 
 -15   1   1        0.00        1.01      2.55 o 
 -14   1   1        5.65        2.04      2.70 o 
 -13   1   1       24.96       20.31      5.78 o 
 -12   1   1        3.75        4.00      2.52 o 
 -11   1   1       29.53       16.86      4.34 o 
 -10   1   1      114.71      121.69      4.90 o 
  -9   1   1       60.29       69.07      5.71 o 
  -8   1   1      228.76      241.11      5.49 o 
  -7   1   1     6106.52     6067.15    118.39 o 
  -6   1   1        0.55        5.81      1.27 o 
  -5   1   1     1349.78     1290.21     39.94 o 
  -4   1   1     6195.08     5850.73    126.80 o 
  -3   1   1      319.20      291.29      7.41 o 
  -2   1   1     7847.35     7121.34    169.48 o 
  -1   1   1      682.45      711.58     12.80 o 
   0   1   1     1833.38     1756.13     58.05 o 
   1   1   1     5490.91     5013.62     84.80 o 
   2   1   1      836.45      816.60     15.79 o 
   3   1   1     3687.44     3281.12     63.97 o 
   4   1   1     1117.51      948.21     18.25 o 
   5   1   1     1872.70     1729.44     37.72 o 
   6   1   1      724.97      714.87      7.79 o 
   7   1   1       11.13       18.59      2.75 o 
   8   1   1      768.41      728.68     12.22 o 
   9   1   1      140.11      143.05      4.83 o 
  10   1   1       13.76       15.20      4.20 o 
  11   1   1       73.70       70.54      5.78 o 
  12   1   1      111.46       87.58      5.40 o 
  13   1   1      105.78       80.02      5.25 o 
  14   1   1       21.56       17.87      2.91 o 
  15   1   1       40.13       35.28      4.38 o 
  16   1   1        3.79        2.91      3.77 o 
  17   1   1        0.08        1.24     10.27 o 
  18   1   1        7.19       10.40      7.02 o 
 -18   2   1        3.07        5.46      7.02 o 
 -17   2   1       12.40       10.77     14.31 o 
 -16   2   1        1.00       -1.16      3.46 o 
 -15   2   1       33.87       28.13      3.30 o 
 -14   2   1      321.38      358.97      9.13 o 
 -13   2   1       43.71       26.02      3.22 o 
 -12   2   1        6.33        4.99      2.78 o 
 -11   2   1        1.52       -2.17      2.17 o 
 -10   2   1       20.66       13.41      2.32 o 
  -9   2   1       46.70       50.12      3.98 o 
  -8   2   1        2.37        2.18      1.61 o 
  -7   2   1      741.38      787.97     16.06 o 
  -6   2   1      102.37       89.43      3.47 o 
  -5   2   1     1070.04      961.53     21.89 o 
  -4   2   1      117.36      122.78      3.38 o 
  -3   2   1      623.91      625.85     15.42 o 
  -2   2   1       56.47       68.39      2.68 o 
  -1   2   1    13483.66    14907.78    262.73 o 
   0   2   1      113.27      112.35      4.30 o 
   1   2   1    13926.79    14772.07    181.00 o 
   2   2   1     6909.63     6306.57    111.70 o 
   3   2   1     5894.06     5610.54     87.23 o 
   4   2   1      731.09      697.61      7.76 o 
   5   2   1       31.62       29.44      2.90 o 
   6   2   1      593.38      562.48     14.72 o 
   7   2   1       70.56       67.87      3.03 o 
   8   2   1       63.18       56.62      3.16 o 
   9   2   1      370.84      385.81     11.40 o 
  10   2   1       97.21      100.30      5.18 o 
  11   2   1       15.01       11.74      2.51 o 
  12   2   1      164.37      167.92      8.28 o 
  13   2   1       32.26       26.41      4.84 o 
  14   2   1       21.71       17.46      3.79 o 
  15   2   1        0.09        2.16      5.54 o 
  16   2   1       34.18       46.03      9.23 o 
  17   2   1        0.62        9.62      7.02 o 
  18   2   1        1.16        8.32      7.80 o 
 -18   3   1        7.12        0.52      7.80 o 
 -17   3   1       16.49        1.24      5.81 o 
 -16   3   1        5.74       -3.67      5.00 o 
 -15   3   1       40.13       24.95      7.97 o 
 -14   3   1       27.96       15.32      5.02 o 
 -13   3   1      797.17      829.83     37.74 o 
 -12   3   1      522.09      512.67     11.70 o 
 -11   3   1        9.72        1.88      2.35 o 
 -10   3   1        6.21        3.85      2.16 o 
  -9   3   1       27.31       17.90      3.25 o 
  -8   3   1      195.32      204.77      5.71 o 
  -7   3   1      494.76      475.29      8.92 o 
  -6   3   1      576.00      529.56      6.02 o 
  -5   3   1      126.84      105.52      4.25 o 
  -4   3   1        0.02        0.79      1.15 o 
  -3   3   1      637.69      569.28     26.77 o 
  -2   3   1     1997.63     1935.67     57.79 o 
  -1   3   1     2815.74     3023.40    109.61 o 
   0   3   1      899.02      962.94     22.27 o 
   1   3   1      336.06      294.79      4.40 o 
   2   3   1       27.64       28.86      3.56 o 
   3   3   1       28.73       25.97      6.06 o 
   4   3   1     1363.79     1312.72     37.97 o 
   5   3   1       31.26       21.36      3.27 o 
   6   3   1      426.14      449.66      8.06 o 
   7   3   1      743.81      683.66     18.77 o 
   8   3   1        9.58        8.73      2.04 o 
   9   3   1       29.15       35.86      5.74 o 
  10   3   1       15.97       18.73      2.66 o 
  11   3   1       93.61       93.96      9.54 o 
  12   3   1       70.04       65.80      8.37 o 
  13   3   1       20.24       10.71      2.85 o 
  14   3   1        1.43        3.17      4.18 o 
  15   3   1        0.76       -2.72      4.69 o 
  16   3   1       10.64       14.05      7.28 o 
  17   3   1        4.57        5.20      7.28 o 
 -17   4   1        0.30       -8.45      8.84 o 
 -16   4   1        6.97       -1.48      8.97 o 
 -15   4   1        0.01       -0.44      3.94 o 
 -14   4   1        2.98       -2.62      3.64 o 
 -13   4   1       87.60       96.54     16.01 o 
 -12   4   1      198.00      198.65      9.19 o 
 -11   4   1        6.13        5.40      2.95 o 
 -10   4   1      449.30      489.13     19.72 o 
  -9   4   1       39.63       25.72      7.29 o 
  -8   4   1       93.76       86.82      5.65 o 
  -7   4   1      321.43      336.69     12.81 o 
  -6   4   1        1.36       -0.93      1.63 o 
  -5   4   1       16.14       32.90      4.63 o 
  -4   4   1       21.01       15.15      3.45 o 
  -3   4   1       23.05       26.31      6.49 o 
  -2   4   1       80.70       75.84      3.76 o 
  -1   4   1     1665.20     1752.33     78.71 o 
   0   4   1        6.86        5.92      2.16 o 
   1   4   1       18.30       15.81      2.02 o 
   2   4   1       13.99       12.10      2.85 o 
   3   4   1       25.84       20.11      4.83 o 
   4   4   1        0.07       -2.02      2.02 o 
   5   4   1       31.62       28.68      4.52 o 
   6   4   1      322.49      349.79      8.75 o 
   7   4   1       53.67       60.94      6.76 o 
   8   4   1      232.15      269.63     13.45 o 
   9   4   1      661.57      673.22     10.02 o 
  10   4   1       42.16       38.26      4.65 o 
  11   4   1       15.41       10.36      4.53 o 
  12   4   1        7.29        2.57      3.10 o 
  13   4   1       16.57       13.46      3.65 o 
  14   4   1       23.89       24.05     21.07 o 
  15   4   1       12.90       -1.58      5.06 o 
  16   4   1        8.13       -3.90      7.28 o 
 -16   5   1       12.86       11.44      8.84 o 
 -15   5   1        0.00       -0.52      8.32 o 
 -14   5   1       61.40       57.34     32.65 o 
 -13   5   1        2.19       -1.87      4.03 o 
 -12   5   1       25.10       13.34      4.40 o 
 -11   5   1       17.71        9.74      3.85 o 
 -10   5   1       31.93       18.55      3.25 o 
  -9   5   1      335.38      375.18     54.70 o 
  -8   5   1       30.88       34.49      7.15 o 
  -7   5   1       46.27       52.71      7.19 o 
  -6   5   1        5.31        3.58      3.03 o 
  -5   5   1      328.20      356.99      9.53 o 
  -4   5   1     1011.93      990.01     87.72 o 
  -3   5   1       31.04       27.34      5.70 o 
  -2   5   1      728.16      807.55     22.00 o 
  -1   5   1      191.58      204.36      7.74 o 
   0   5   1        1.54       -0.48      1.46 o 
   1   5   1        0.00        1.54      1.52 o 
   2   5   1      114.26      138.90      7.20 o 
   3   5   1        4.54       -1.45      1.90 o 
   4   5   1       52.96       61.22      5.72 o 
   5   5   1      537.36      564.70     31.56 o 
   6   5   1      632.94      654.88     33.84 o 
   7   5   1       55.40       33.63      4.76 o 
   8   5   1      116.30      103.55      7.67 o 
   9   5   1      205.09      204.81     44.12 o 
  10   5   1       18.43       10.68      5.85 o 
  11   5   1       23.25       15.96      4.59 o 
  12   5   1        8.58       10.30      7.70 o 
  13   5   1        5.68        4.98      4.74 o 
  14   5   1        3.56        2.81      8.84 o 
  15   5   1        0.20       -5.51      5.51 o 
 -15   6   1        0.54        5.93      6.89 o 
 -14   6   1        0.02       -7.28     10.66 o 
 -13   6   1       20.96        9.46      5.20 o 
 -12   6   1        2.72       -1.08      8.19 o 
 -11   6   1       24.72       20.87      8.58 o 
 -10   6   1       50.39       51.25     17.82 o 
  -9   6   1       85.67       77.16      8.06 o 
  -8   6   1       22.94       29.00      4.81 o 
  -7   6   1        3.24        5.14      3.66 o 
  -6   6   1       27.98       26.92      4.14 o 
  -5   6   1      456.61      480.76     27.89 o 
  -4   6   1       92.07       79.66      8.20 o 
  -3   6   1       91.52       99.27     15.35 o 
  -2   6   1       24.56       25.69      4.71 o 
  -1   6   1       22.48       20.42      2.78 o 
   0   6   1       27.46       21.16      2.96 o 
   1   6   1       14.66       20.96      4.51 o 
   2   6   1       22.27       22.31      2.85 o 
   3   6   1       15.39       13.92      2.60 o 
   4   6   1        0.22        3.59      2.50 o 
   5   6   1        3.18        2.16      3.18 o 
   6   6   1        0.23       -0.64      3.90 o 
   7   6   1        5.25        3.59      3.58 o 
   8   6   1        1.06        2.28      3.77 o 
   9   6   1       26.59       20.28     14.70 o 
  10   6   1        3.90        1.18      3.85 o 
  11   6   1        0.94       -3.48      4.00 o 
  12   6   1        0.13        4.67      4.55 o 
  13   6   1        0.34        7.28      6.50 o 
  14   6   1        0.44       -5.88      6.37 o 
 -13   7   1        3.04       -5.72      5.72 o 
 -12   7   1        3.38        2.04      6.50 o 
 -11   7   1        2.00        0.78      5.20 o 
 -10   7   1       13.61        7.02     13.53 o 
  -9   7   1        0.34       -4.03      4.03 o 
  -8   7   1       55.86       54.20     21.98 o 
  -7   7   1       26.45       25.63      8.71 o 
  -6   7   1       21.23        8.08      3.93 o 
  -5   7   1        0.00       -0.23      3.66 o 
  -4   7   1       52.59       62.94      7.43 o 
  -3   7   1      101.38      106.53     11.97 o 
  -2   7   1        1.02        1.91      2.55 o 
  -1   7   1       52.09       69.04      5.80 o 
   0   7   1        0.00        3.51      2.54 o 
   1   7   1       39.07       32.18      4.45 o 
   2   7   1       18.69       12.64      2.80 o 
   3   7   1      122.11      118.81     12.97 o 
   4   7   1       46.83       67.88      7.45 o 
   5   7   1       95.26       98.29      8.09 o 
   6   7   1       18.89       30.18     15.09 o 
   7   7   1      225.58      298.57     36.44 o 
   8   7   1       21.07       20.78      7.67 o 
   9   7   1       27.74       34.32     16.65 o 
  10   7   1       12.25       11.97      9.10 o 
  11   7   1        4.44        2.56      4.85 o 
  12   7   1       17.21        8.70      5.48 o 
  13   7   1        0.61       -0.11      5.59 o 
 -11   8   1        2.83       -2.08      5.52 o 
 -10   8   1        0.32       -5.06      5.06 o 
  -9   8   1        0.50        4.59      5.24 o 
  -8   8   1        7.26       -1.54     10.01 o 
  -7   8   1        0.07       -0.30      4.87 o 
  -6   8   1        4.10       -1.62      4.32 o 
  -5   8   1        0.15       -0.83      3.95 o 
  -4   8   1        7.56        5.20      8.19 o 
  -3   8   1       17.97       18.76      3.45 o 
  -2   8   1       38.30       37.65     13.66 o 
  -1   8   1        1.08        2.21      3.68 o 
   0   8   1        0.81        1.04      7.02 o 
   1   8   1        0.81       -3.66      3.66 o 
   2   8   1       27.10       19.91      4.22 o 
   3   8   1       72.01       64.73     10.80 o 
   4   8   1        1.09        5.86      5.59 o 
   5   8   1       34.94       23.75      6.11 o 
   6   8   1        2.49       -1.05      6.37 o 
   7   8   1        6.22        3.38      4.69 o 
   8   8   1        0.28       -4.54      4.85 o 
   9   8   1        6.89       -0.57      5.24 o 
  10   8   1       32.59       21.03      9.62 o 
  11   8   1        0.20        2.34      8.06 o 
  -7   9   1        0.65       -7.54      7.54 o 
  -6   9   1        2.78       -0.78      7.28 o 
  -5   9   1       20.07       12.15      5.24 o 
  -4   9   1       13.45       17.71      5.11 o 
  -3   9   1       12.43       15.47      4.96 o 
  -2   9   1        2.27        2.04      4.32 o 
  -1   9   1       13.22       17.43     11.44 o 
   0   9   1        0.03        2.21      4.32 o 
   1   9   1        2.48        6.30      4.94 o 
   2   9   1        0.16       -6.45      7.54 o 
   3   9   1        2.99        3.04      4.50 o 
   4   9   1        9.29       12.29     11.05 o 
   5   9   1        7.05        4.78      4.87 o 
   6   9   1       43.51       21.45      7.54 o 
   7   9   1       35.98       27.83      9.10 o 
 -18   0   2        5.07       12.74      7.02 o 
 -17   0   2       20.57       19.85     11.05 o 
 -16   0   2      143.13      148.81     13.92 o 
 -15   0   2       25.84       20.59      4.37 o 
 -14   0   2       84.77       94.20      7.49 o 
 -13   0   2     1671.82     1704.03     19.24 o 
 -12   0   2      731.25      758.45     18.27 o 
 -11   0   2      344.74      333.11      9.39 o 
 -10   0   2       86.76       88.86      6.40 o 
  -9   0   2     2470.63     2513.55     22.96 o 
  -8   0   2       63.62       60.02      4.96 o 
  -7   0   2       84.51       85.42      4.91 o 
  -6   0   2      193.80      218.89      5.73 o 
  -5   0   2      719.91      584.53      7.05 o 
  -4   0   2      648.03      719.82     15.21 o 
  -3   0   2     1751.47     1531.12     35.75 o 
  -2   0   2     3240.85     3014.54    212.32 o 
  -1   0   2      511.98      377.74     26.10 o 
   0   0   2      648.43      432.07     32.06 o 
   1   0   2      105.56       95.79      2.11 o 
   2   0   2       18.10       14.10      1.54 o 
   3   0   2    23610.84    24329.46    760.83 o 
   4   0   2     8161.96     7541.96     40.89 o 
   5   0   2     3347.56     2978.38     65.87 o 
   6   0   2      459.41      443.79      5.65 o 
   7   0   2      212.26      197.25      6.74 o 
   8   0   2      112.57       99.71      7.54 o 
   9   0   2       69.01       50.59      4.33 o 
  10   0   2      169.78      163.41      7.78 o 
  11   0   2      239.17      238.09     17.19 o 
  12   0   2      861.47      927.07     46.60 o 
  13   0   2      306.68      331.25     10.81 o 
  14   0   2      401.18      432.67     16.15 o 
  15   0   2        2.23        0.00      4.94 o 
  16   0   2       28.56       29.65      6.76 o 
  17   0   2        0.16       -5.46      5.46 o 
  18   0   2        0.31        1.82      7.02 o 
 -19   1   2        2.94       18.99      7.80 o 
 -18   1   2       15.93       21.85      7.54 o 
 -17   1   2       13.67       21.67      6.23 o 
 -16   1   2       58.05       71.10     11.17 o 
 -15   1   2       21.11       16.96      5.67 o 
 -14   1   2        2.02        3.98      2.51 o 
 -13   1   2      116.79      121.23      5.50 o 
 -12   1   2        1.75        2.97      2.33 o 
 -11   1   2        1.47       -0.91      2.11 o 
 -10   1   2       71.87       62.47      8.93 o 
  -9   1   2        3.57       -1.61      1.61 o 
  -8   1   2      132.28      164.23      4.85 o 
  -7   1   2      217.29      198.98     10.11 o 
  -6   1   2     1878.46     1742.09     31.80 o 
  -5   1   2     3473.76     3105.96     62.38 o 
  -4   1   2     3489.90     3133.36     64.74 o 
  -3   1   2    15123.60    15179.25    542.89 o 
  -2   1   2      240.61      188.51      5.82 o 
  -1   1   2     2444.65     2291.27     96.88 o 
   0   1   2      393.18      364.46     11.09 o 
   1   1   2     2470.28     2213.33     35.13 o 
   2   1   2    15978.17    16399.80    379.80 o 
   3   1   2     1375.71     1196.26     17.75 o 
   4   1   2       96.68       76.60      3.23 o 
   5   1   2        3.04        4.92      0.75 o 
   6   1   2       62.15       29.74      3.42 o 
   7   1   2      543.05      483.56      9.65 o 
   8   1   2      530.63      480.21     10.27 o 
   9   1   2       15.34       14.28      1.93 o 
  10   1   2      317.98      311.90      9.48 o 
  11   1   2       60.59       43.28      5.08 o 
  12   1   2      128.72      110.11      5.59 o 
  13   1   2      167.12      173.79      6.12 o 
  14   1   2      141.46      147.64      8.27 o 
  15   1   2        0.25       -3.40      3.40 o 
  16   1   2       57.27       73.45      8.32 o 
  17   1   2        1.91        3.38      6.50 o 
  18   1   2        0.60       12.09      4.97 o 
 -18   2   2        9.04       13.27      7.80 o 
 -17   2   2       86.91      120.72     13.01 o 
 -16   2   2        0.23        2.16      3.65 o 
 -15   2   2        0.80        0.21      4.71 o 
 -14   2   2       89.60      103.64      6.36 o 
 -13   2   2        6.56        4.03      2.36 o 
 -12   2   2        3.43        5.67      2.40 o 
 -11   2   2       97.97      104.29      8.28 o 
 -10   2   2       47.94       58.62      4.52 o 
  -9   2   2      107.00      112.07      4.58 o 
  -8   2   2      329.86      343.41      9.49 o 
  -7   2   2      257.63      299.36      4.89 o 
  -6   2   2     4196.18     4021.84     67.09 o 
  -5   2   2     2070.70     2081.22     47.47 o 
  -4   2   2      145.27      139.15      6.40 o 
  -3   2   2      232.26      184.71      8.32 o 
  -2   2   2     7340.07     6962.04    185.37 o 
  -1   2   2     5426.70     5884.34    222.03 o 
   0   2   2     5593.09     5597.40     89.32 o 
   1   2   2      380.09      391.10     11.46 o 
   2   2   2     1421.85     1226.41     15.68 o 
   3   2   2      119.88       82.37      3.04 o 
   4   2   2     1831.17     1694.83     30.95 o 
   5   2   2      797.42      768.34     11.44 o 
   6   2   2     3426.76     3366.56     71.92 o 
   7   2   2     1057.28     1054.14     29.74 o 
   8   2   2      335.76      360.52      5.36 o 
   9   2   2      486.97      502.17     11.97 o 
  10   2   2      323.54      324.26      6.63 o 
  11   2   2       27.60       21.28      4.92 o 
  12   2   2      188.23      189.27      5.99 o 
  13   2   2       10.11       10.16      3.02 o 
  14   2   2      103.13      113.10      6.86 o 
  15   2   2        0.09       -1.41      4.03 o 
  16   2   2        0.36        4.90      4.40 o 
  17   2   2        5.23        8.84      7.28 o 
  18   2   2       29.07       31.73      9.10 o 
 -18   3   2        4.30        2.99      6.25 o 
 -17   3   2        9.62        8.56      6.11 o 
 -16   3   2       21.32       13.88      4.43 o 
 -15   3   2        4.05        0.14      4.93 o 
 -14   3   2        9.37       11.05      3.60 o 
 -13   3   2       71.82       87.56      6.85 o 
 -12   3   2       99.67      110.17      6.88 o 
 -11   3   2       25.10       22.74      4.73 o 
 -10   3   2      155.60      164.85      6.00 o 
  -9   3   2      186.40      185.42      5.23 o 
  -8   3   2       47.95       38.35      4.47 o 
  -7   3   2      446.96      447.04      8.98 o 
  -6   3   2      485.03      545.29     24.35 o 
  -5   3   2      841.52      931.27     32.36 o 
  -4   3   2      261.97      210.08     11.47 o 
  -3   3   2        1.82        1.56      1.14 o 
  -2   3   2       10.84        5.02      1.55 o 
  -1   3   2      965.48      964.35     31.69 o 
   0   3   2     2106.16     2323.22     81.68 o 
   1   3   2      566.78      592.42      6.42 o 
   2   3   2      636.98      717.90      6.03 o 
   3   3   2       96.01      100.68      3.87 o 
   4   3   2       79.88       70.69      3.53 o 
   5   3   2      386.91      366.68     14.43 o 
   6   3   2      375.24      409.76      8.69 o 
   7   3   2      316.51      308.32      8.62 o 
   8   3   2       39.20       35.40      6.76 o 
   9   3   2      104.67       89.31      5.43 o 
  10   3   2       47.76       60.79      5.76 o 
  11   3   2      105.32      110.19      6.05 o 
  12   3   2       24.84       18.10      3.87 o 
  13   3   2        5.11        1.04      3.11 o 
  14   3   2       68.65       88.34      6.72 o 
  15   3   2       15.67       20.81      7.54 o 
  16   3   2       30.00       52.28     10.40 o 
  17   3   2       14.15        6.24      7.54 o 
 -17   4   2       11.07        2.02     12.88 o 
 -16   4   2        6.23       -1.16      4.23 o 
 -15   4   2        0.79        4.08      3.97 o 
 -14   4   2       18.51        7.57      4.48 o 
 -13   4   2      127.25      104.46      9.04 o 
 -12   4   2       45.74       29.28      3.75 o 
 -11   4   2      117.40      124.45     11.12 o 
 -10   4   2       64.84       62.34      6.19 o 
  -9   4   2       16.95        2.21      3.49 o 
  -8   4   2       47.87       43.60      8.98 o 
  -7   4   2       81.81       92.96      5.51 o 
  -6   4   2      164.94      166.00      7.14 o 
  -5   4   2       31.55       20.25      2.22 o 
  -4   4   2      148.66      141.95     17.05 o 
  -3   4   2        3.37        3.27      1.44 o 
  -2   4   2      124.19      124.99      8.27 o 
  -1   4   2     4119.90     4396.73    217.97 o 
   0   4   2     3135.98     3683.92     79.80 o 
   1   4   2        4.26        1.39      1.68 o 
   2   4   2      490.24      582.58     23.08 o 
   3   4   2      135.41      132.81     11.97 o 
   4   4   2        1.09        0.22      2.63 o 
   5   4   2      566.74      573.76     15.50 o 
   6   4   2       25.85       27.18      4.32 o 
   7   4   2       22.59       20.60      1.95 o 
   8   4   2       15.89       18.97      2.49 o 
   9   4   2       68.29       74.82      4.91 o 
  10   4   2        0.36       -0.41      2.20 o 
  11   4   2       71.41       84.37      5.56 o 
  12   4   2       22.02       12.05      3.54 o 
  13   4   2       21.98        7.11      9.49 o 
  14   4   2        0.50       -4.37      4.37 o 
  15   4   2        7.20       -6.50      6.50 o 
  16   4   2        0.05        8.84      7.80 o 
 -16   5   2        7.05        5.13      8.71 o 
 -15   5   2        6.97        6.12      5.48 o 
 -14   5   2       14.91        3.40      3.80 o 
 -13   5   2        1.42        2.03      3.34 o 
 -12   5   2        1.00        3.43      3.19 o 
 -11   5   2        8.03        7.31      3.13 o 
 -10   5   2       95.33      125.03     16.83 o 
  -9   5   2       92.70      109.25     11.35 o 
  -8   5   2        6.84       11.70      3.68 o 
  -7   5   2      139.54      156.00     14.70 o 
  -6   5   2      192.88      180.15      9.37 o 
  -5   5   2        0.91        3.67      3.25 o 
  -4   5   2      218.58      236.84     24.74 o 
  -3   5   2     1126.86     1160.48     85.30 o 
  -2   5   2      334.24      371.11      9.60 o 
  -1   5   2      316.76      333.29      8.09 o 
   0   5   2      134.52      103.63      4.82 o 
   1   5   2       29.68       26.07      3.04 o 
   2   5   2       75.35       75.78      4.92 o 
   3   5   2        0.23        2.11      2.00 o 
   4   5   2        4.57        2.30      3.14 o 
   5   5   2       26.35       18.69      7.41 o 
   6   5   2      234.45      234.66      9.50 o 
   7   5   2       51.93       58.51      5.66 o 
   8   5   2       37.77       29.59      4.46 o 
   9   5   2       59.60       60.76      7.93 o 
  10   5   2       15.89        9.65      5.72 o 
  11   5   2       22.75        8.93      9.23 o 
  12   5   2        3.86        1.43      4.41 o 
  13   5   2       16.91        5.05      4.77 o 
  14   5   2        0.91       -4.30      4.96 o 
  15   5   2        2.21       -5.98      7.54 o 
 -15   6   2        1.54       -5.30      5.30 o 
 -14   6   2       12.89       10.87      5.24 o 
 -13   6   2        2.20       -0.19      4.59 o 
 -12   6   2       25.98       28.43      9.23 o 
 -11   6   2       60.01       75.10      8.80 o 
 -10   6   2       10.72       -0.57      7.67 o 
  -9   6   2      156.10      174.26     17.05 o 
  -8   6   2      337.66      391.21     44.41 o 
  -7   6   2      109.61      126.02     13.14 o 
  -6   6   2      757.74      844.31     80.37 o 
  -5   6   2     1075.82     1157.90     77.09 o 
  -4   6   2        2.16        1.69      3.31 o 
  -3   6   2      169.25      165.81      7.60 o 
  -2   6   2        0.88        3.64      2.76 o 
  -1   6   2        0.61        0.66      2.09 o 
   0   6   2       40.51       53.91      4.60 o 
   1   6   2       22.26       21.00      4.21 o 
   2   6   2      115.44      126.15      5.08 o 
   3   6   2        5.42        6.13      2.54 o 
   4   6   2      140.99      130.12     12.76 o 
   5   6   2        7.49        8.61      2.80 o 
   6   6   2     1072.80     1197.26    135.20 o 
   7   6   2      585.93      692.11     71.69 o 
   8   6   2        0.55        5.18      3.62 o 
  10   6   2       30.24        3.12      5.98 o 
  11   6   2       79.44       35.64      7.80 o 
  12   6   2        8.02       -6.24      6.24 o 
  13   6   2        7.47       -6.50      7.28 o 
 -13   7   2        2.00       -5.33      5.33 o 
 -12   7   2        0.52       -0.98     10.27 o 
 -11   7   2        4.95        2.97      7.80 o 
 -10   7   2        8.25       12.10      6.76 o 
  -9   7   2        0.14       -0.61      4.22 o 
  -8   7   2       58.05       79.47      8.67 o 
  -7   7   2       49.43       62.39      8.33 o 
  -6   7   2      116.98      139.98      8.92 o 
  -5   7   2        1.28        0.67      4.16 o 
  -4   7   2        2.66        2.31      3.64 o 
  -3   7   2        1.60        2.29      3.21 o 
  -2   7   2      112.85      125.80     12.61 o 
  -1   7   2       18.90       20.46      3.45 o 
   0   7   2        3.90        8.05      2.80 o 
   1   7   2       14.60        8.32      2.85 o 
   2   7   2        0.09       -2.07      2.07 o 
   3   7   2       30.91       28.40      5.04 o 
   4   7   2        8.68        9.36      3.58 o 
   5   7   2        0.57        1.55      4.81 o 
   6   7   2       18.81       15.12     10.14 o 
   7   7   2        0.36       -3.55      3.55 o 
   8   7   2        0.66       -0.45      4.30 o 
   9   7   2       45.78       46.73     21.72 o 
  10   7   2        0.69       -1.69      8.19 o 
  11   7   2        2.12       -4.42      9.10 o 
  12   7   2        0.29       -4.19     10.53 o 
 -11   8   2        0.01        0.23      5.42 o 
 -10   8   2        6.98        8.41      5.42 o 
  -9   8   2       20.44       11.11      6.50 o 
  -8   8   2       11.18       10.03      5.40 o 
  -7   8   2       19.08       15.08      4.87 o 
  -6   8   2       10.93        8.44      4.32 o 
  -5   8   2       10.07        4.94      4.16 o 
  -4   8   2        1.78       -0.33      3.95 o 
  -3   8   2        6.82        5.75      4.11 o 
  -2   8   2       13.98       16.25      3.30 o 
  -1   8   2       51.36       46.12      7.54 o 
   0   8   2      122.71      164.18      9.66 o 
   1   8   2       53.27       41.61      5.97 o 
   2   8   2       34.20       25.37      4.50 o 
   3   8   2        2.34        4.16      3.86 o 
   4   8   2       25.82       13.84      4.32 o 
   5   8   2       18.70       12.14      5.07 o 
   6   8   2        5.37        4.25      4.50 o 
   7   8   2        1.15        2.42      4.69 o 
   8   8   2        8.84       -2.06      4.93 o 
   9   8   2        3.21       -3.93      5.06 o 
  10   8   2        2.14        4.29      5.33 o 
  -8   9   2        9.55        5.70      5.59 o 
  -7   9   2       10.26       -1.02      7.54 o 
  -6   9   2       14.72        7.37      5.14 o 
  -5   9   2        4.50        1.03      4.87 o 
  -4   9   2        0.91       -1.95      5.85 o 
  -3   9   2        0.00       -2.53      8.06 o 
  -2   9   2       16.13       15.72      6.24 o 
  -1   9   2        1.58        2.15      4.55 o 
   0   9   2        7.47        8.45      4.60 o 
   1   9   2        8.34        7.06      5.46 o 
   2   9   2        5.02        8.97      4.78 o 
   3   9   2        5.87       -2.87      4.50 o 
   4   9   2        0.06       -0.65      7.02 o 
   5   9   2        1.99       -4.87      4.87 o 
   6   9   2       11.50        7.85      5.32 o 
   7   9   2        0.83       -5.42      5.42 o 
   0  10   2        0.07       -1.82      6.76 o 
 -19   1   3        0.36        7.02      7.28 o 
 -18   1   3       24.57       22.71      5.01 o 
 -17   1   3       30.51       38.05     16.39 o 
 -16   1   3       34.66       63.40     12.07 o 
 -15   1   3       79.15       63.99      5.49 o 
 -14   1   3       54.66       43.72     11.04 o 
 -13   1   3       50.70       37.14      6.67 o 
 -12   1   3       46.12       34.18      3.72 o 
 -11   1   3        1.53        0.71      2.05 o 
 -10   1   3      242.00      233.66      6.56 o 
  -9   1   3     1550.09     1554.49     41.36 o 
  -8   1   3        0.01       -1.25      1.42 o 
  -7   1   3      350.83      353.44      9.76 o 
  -6   1   3      487.13      529.93     11.08 o 
  -5   1   3      957.67      900.65     29.14 o 
  -4   1   3     1244.96     1153.30     33.24 o 
  -3   1   3     1634.76     1358.44     46.68 o 
  -2   1   3      109.80      104.76      7.23 o 
  -1   1   3     2604.84     2414.20     79.63 o 
   0   1   3     3521.08     3347.62     84.51 o 
   1   1   3     8423.62     7796.01    211.55 o 
   2   1   3      549.80      436.98      9.77 o 
   3   1   3     2225.40     2261.78     41.06 o 
   4   1   3        0.00        0.61      0.80 o 
   5   1   3      439.81      355.54      7.16 o 
   6   1   3      202.00      214.52      3.26 o 
   7   1   3       86.82       61.63      4.00 o 
   8   1   3      471.24      454.77     10.44 o 
   9   1   3       42.68       46.13      4.35 o 
  10   1   3      469.90      457.06      6.12 o 
  11   1   3       88.20       70.53      5.15 o 
  12   1   3      152.94      158.56      7.66 o 
  13   1   3        4.21        6.14      3.55 o 
  14   1   3        1.79       10.15      4.14 o 
  15   1   3       22.97       25.78      4.60 o 
  16   1   3        1.19       -0.83      4.13 o 
  17   1   3        0.22        2.74      5.98 o 
  18   1   3        7.60        5.69      5.04 o 
 -19   2   3        0.09        6.24      7.54 o 
 -18   2   3        4.25        0.88      5.48 o 
 -17   2   3        0.27       -2.23      3.87 o 
 -16   2   3       29.49       21.88      7.72 o 
 -15   2   3        0.09       -0.25      3.38 o 
 -14   2   3      104.01       95.55      7.19 o 
 -13   2   3       34.69       25.23      3.16 o 
 -12   2   3       10.49        7.56      3.16 o 
 -11   2   3        5.30        2.88      2.19 o 
 -10   2   3       46.51       52.46      4.77 o 
  -9   2   3      248.11      232.09      5.27 o 
  -8   2   3        4.12        1.94      1.80 o 
  -7   2   3       32.38       35.30      4.30 o 
  -6   2   3     1170.64     1179.59     30.41 o 
  -5   2   3        0.26        1.54      1.06 o 
  -4   2   3      114.63       92.85      3.11 o 
  -3   2   3      105.05       92.64      3.86 o 
  -2   2   3     3139.88     3012.03     93.47 o 
  -1   2   3     2941.29     2888.95    127.85 o 
   0   2   3      376.93      357.20      5.43 o 
   1   2   3     3628.20     3417.58     67.37 o 
   2   2   3     1555.15     1545.44     13.75 o 
   3   2   3        1.09        3.77      0.85 o 
   4   2   3      626.56      550.31     17.85 o 
   5   2   3     1414.05     1337.00     36.00 o 
   6   2   3     1144.43     1094.40     33.28 o 
   7   2   3      507.84      518.45     12.90 o 
   8   2   3      264.10      257.97     10.02 o 
   9   2   3       30.00       22.04      3.10 o 
  10   2   3       38.02       29.61      3.36 o 
  11   2   3       69.89       69.17      4.92 o 
  12   2   3       35.84       37.24      9.57 o 
  13   2   3       21.92       15.35      3.50 o 
  14   2   3       23.59       23.53      4.69 o 
  15   2   3        1.17        5.57      5.07 o 
  16   2   3        0.18        2.25      4.67 o 
  17   2   3        0.29       -1.04      6.76 o 
 -18   3   3        1.43        4.79      6.41 o 
 -17   3   3        6.83        6.37      5.18 o 
 -16   3   3        4.88        3.64      4.20 o 
 -15   3   3       26.28       15.84      5.02 o 
 -14   3   3       43.24       32.10      8.85 o 
 -13   3   3        0.89       -1.24      3.09 o 
 -12   3   3        6.15        6.59      3.21 o 
 -11   3   3       79.77       61.62      6.88 o 
 -10   3   3       17.43       10.16      2.35 o 
  -9   3   3       11.62       12.80      2.20 o 
  -8   3   3        3.54        1.97      1.89 o 
  -7   3   3     1340.75     1403.23     47.11 o 
  -6   3   3      110.44      118.69      9.39 o 
  -5   3   3       50.97       70.31      8.48 o 
  -4   3   3     1215.65     1229.41     58.43 o 
  -3   3   3      307.98      314.70     20.73 o 
  -2   3   3     5267.16     5162.10    125.74 o 
  -1   3   3     2328.74     2382.14     66.99 o 
   0   3   3      780.32      713.08     25.09 o 
   1   3   3        0.00        0.64      1.03 o 
   2   3   3      132.25      115.98      3.40 o 
   3   3   3     3075.68     3163.18     52.21 o 
   4   3   3      552.98      529.95     10.14 o 
   5   3   3        2.87        1.86      1.37 o 
   6   3   3      301.86      300.39      7.38 o 
   7   3   3      118.62       99.39      3.49 o 
   8   3   3       15.99       14.41      2.31 o 
   9   3   3        1.77       -0.13      2.10 o 
  10   3   3        0.14       -1.95      2.13 o 
  11   3   3        1.86        0.89      2.27 o 
  12   3   3        0.00        1.98      2.92 o 
  13   3   3        4.14        5.10      3.40 o 
  14   3   3       80.37      101.07      8.00 o 
  15   3   3       42.52       32.52      8.06 o 
  16   3   3       16.54       25.75      8.58 o 
  17   3   3        2.28        7.02      7.28 o 
 -17   4   3        1.72        2.12      5.87 o 
 -16   4   3       10.25       10.90      5.11 o 
 -15   4   3        5.45       -0.39     10.01 o 
 -14   4   3        7.89        4.49      7.41 o 
 -13   4   3       47.16       71.23      9.10 o 
 -12   4   3        0.35        7.11      3.85 o 
 -11   4   3      194.98      211.40     20.73 o 
 -10   4   3      121.14      106.40      6.99 o 
  -9   4   3       19.54       18.45      3.15 o 
  -8   4   3     1097.94     1141.41     71.99 o 
  -7   4   3      456.57      481.64     35.37 o 
  -6   4   3      688.55      662.06     41.40 o 
  -5   4   3        1.26        0.70      1.98 o 
  -4   4   3       38.30       28.42      3.36 o 
  -3   4   3       16.11       12.16      2.65 o 
  -2   4   3      239.30      193.72     12.32 o 
  -1   4   3      119.64       97.70      6.03 o 
   0   4   3      451.62      469.76     21.81 o 
   1   4   3       50.08       47.42      3.25 o 
   2   4   3       49.81       37.87      3.81 o 
   3   4   3      138.71      128.35      4.19 o 
   4   4   3     2106.30     2039.32     11.80 o 
   5   4   3      564.42      596.16     21.22 o 
   6   4   3        4.62        0.90      2.24 o 
   7   4   3        5.27        2.72      2.21 o 
   8   4   3       71.13       79.20      5.62 o 
   9   4   3       82.87       94.95      5.19 o 
  10   4   3      258.78      258.35     10.92 o 
  11   4   3        0.01       -1.42      7.28 o 
  12   4   3        1.82        2.08      3.86 o 
  13   4   3       37.69       31.37     15.87 o 
  14   4   3        0.03       -6.24      6.24 o 
  15   4   3       25.00       23.67      7.54 o 
  16   4   3        1.95        1.82      7.80 o 
 -16   5   3       31.91        9.23      7.51 o 
 -15   5   3       33.06       27.26      4.60 o 
 -14   5   3       14.50        6.99      4.22 o 
 -13   5   3       40.90       39.59     13.75 o 
 -12   5   3       22.12       13.65      4.26 o 
 -11   5   3      176.97      198.06     12.33 o 
 -10   5   3       18.01       18.46      4.53 o 
  -9   5   3       39.07       51.70     10.93 o 
  -8   5   3      272.10      310.22     30.99 o 
  -7   5   3     1207.11     1241.55    102.91 o 
  -6   5   3        2.86        0.15      2.85 o 
  -5   5   3      290.21      321.03      9.51 o 
  -4   5   3      260.54      258.93     36.07 o 
  -3   5   3       62.05       56.48      6.37 o 
  -2   5   3      160.77      164.64      6.78 o 
  -1   5   3       19.96       19.63      4.32 o 
   0   5   3       24.31       21.06      2.01 o 
   1   5   3      276.65      306.45      5.55 o 
   2   5   3        0.10        1.41      1.99 o 
   3   5   3        0.37       -0.58      1.94 o 
   4   5   3       17.88       16.32      6.63 o 
   5   5   3      746.47      756.13     18.01 o 
   6   5   3      886.73      949.46     11.22 o 
   7   5   3        1.54       -2.02      4.95 o 
   8   5   3       19.11       16.60      3.04 o 
   9   5   3        1.12       -3.00      3.10 o 
  10   5   3       68.24       81.92     16.26 o 
  11   5   3       29.95       19.39      6.63 o 
  12   5   3        0.03       -2.82      4.32 o 
  13   5   3        2.28       -3.12      4.60 o 
  14   5   3       27.13       18.99      8.06 o 
  15   5   3        5.27        9.62      8.06 o 
 -15   6   3        0.71       -2.22      7.02 o 
 -14   6   3        1.08       -4.85      4.85 o 
 -13   6   3       11.62        6.90      6.24 o 
 -12   6   3        1.60       -1.83      4.22 o 
 -11   6   3       15.16       11.32      9.10 o 
 -10   6   3       28.85       27.22      4.87 o 
  -9   6   3        1.47       -2.35      5.59 o 
  -8   6   3      143.74      156.67     14.70 o 
  -7   6   3        0.52       -0.42      3.48 o 
  -6   6   3       45.16       39.21      5.75 o 
  -5   6   3       22.04       27.08      4.11 o 
  -4   6   3      139.40      154.97      8.11 o 
  -3   6   3        8.50        2.60      2.94 o 
  -2   6   3        1.67       -0.49      2.99 o 
  -1   6   3       88.47       68.68      7.03 o 
   0   6   3       40.76       42.69      4.17 o 
   1   6   3       13.06       10.24      2.55 o 
   2   6   3        1.31        0.72      2.00 o 
   3   6   3      194.53      182.87      7.95 o 
   4   6   3       73.52       75.44      5.40 o 
   5   6   3        0.06        5.56      2.74 o 
   6   6   3       95.69      117.72      8.49 o 
   7   6   3       13.83        7.72      3.58 o 
   8   6   3       31.92       14.31      6.24 o 
   9   6   3        5.02        6.80      4.40 o 
  10   6   3       51.32       48.46     26.40 o 
  11   6   3        1.98       -4.59      4.59 o 
  12   6   3        0.24       -1.83      5.59 o 
  13   6   3        3.82        5.46      8.58 o 
  14   6   3        0.93        1.04      8.58 o 
 -13   7   3        1.63       -3.87      5.24 o 
 -12   7   3        0.00        2.79      5.06 o 
 -11   7   3        0.77        1.53      5.07 o 
 -10   7   3        0.01       -0.52      4.23 o 
  -9   7   3       15.45       16.52      8.71 o 
  -8   7   3        0.00        4.68      4.23 o 
  -7   7   3       18.73       15.03      4.69 o 
  -6   7   3       54.79       40.29     10.15 o 
  -5   7   3      105.11      124.34     13.66 o 
  -4   7   3        0.47        4.24      3.58 o 
  -3   7   3      328.35      370.48     27.87 o 
  -2   7   3      251.52      274.05     17.83 o 
  -1   7   3        9.09       10.91      2.79 o 
   0   7   3       44.23       43.99      5.32 o 
   1   7   3        8.51        2.78      2.80 o 
   2   7   3        6.78        4.33      2.70 o 
   3   7   3      118.48      129.53     10.90 o 
   4   7   3      125.27      144.65      8.41 o 
   5   7   3        1.08       -3.48      3.48 o 
   6   7   3       15.78       11.60      4.68 o 
   7   7   3       10.23        4.03      4.05 o 
   8   7   3        5.86        8.19      5.33 o 
   9   7   3       63.29       69.50      9.55 o 
  10   7   3       15.19       15.61      4.97 o 
  11   7   3        9.14        7.80      7.80 o 
  12   7   3        3.59       -1.82      7.28 o 
 -11   8   3        1.10       -5.52      5.52 o 
 -10   8   3       16.83        6.52      5.42 o 
  -9   8   3        1.97       -4.52      5.06 o 
  -8   8   3        5.58        7.37      5.06 o 
  -7   8   3        4.56        0.40      4.59 o 
  -6   8   3        0.02       -5.07      5.07 o 
  -5   8   3       20.78       16.31      4.48 o 
  -4   8   3       36.20       37.84      8.84 o 
  -3   8   3        2.41        1.99      3.05 o 
  -2   8   3        0.03        1.03      3.00 o 
  -1   8   3       45.14       28.08      3.65 o 
   0   8   3        1.34       -1.04      3.68 o 
   1   8   3        4.86       -2.86      3.95 o 
   2   8   3        4.57        5.26      3.95 o 
   3   8   3        2.74       -0.13      3.77 o 
   4   8   3        0.80       -5.59      6.63 o 
   5   8   3       13.87       12.22      6.76 o 
   6   8   3       15.05       13.89      8.71 o 
   7   8   3       22.30        9.90     11.57 o 
   8   8   3        7.37        6.73      5.32 o 
   9   8   3        8.06       -5.14      5.14 o 
  10   8   3        0.00       -2.60      7.80 o 
  -8   9   3        9.02        4.85      5.42 o 
  -7   9   3       57.69       37.20      9.37 o 
  -6   9   3       39.85       30.51      5.79 o 
  -5   9   3       16.22       15.61      7.28 o 
  -4   9   3        0.76       -0.45      4.69 o 
  -3   9   3        0.15        1.05      4.55 o 
  -2   9   3       11.42       -1.25      4.94 o 
  -1   9   3        1.09        4.21      4.44 o 
   0   9   3        0.27       -3.49      4.30 o 
   1   9   3        0.01       -4.32      4.32 o 
   2   9   3        9.54        3.05      4.59 o 
   3   9   3        0.12       -3.14      4.67 o 
   4   9   3       23.88       26.54      5.51 o 
   5   9   3       23.88       25.24      5.59 o 
   6   9   3       47.91       24.84      8.71 o 
   7   9   3        0.35       -7.28      7.28 o 
 -19   0   4        3.04       -3.64      8.32 o 
 -18   0   4       37.88       37.59     13.53 o 
 -17   0   4        0.74        1.32      4.62 o 
 -16   0   4       21.97       33.16     21.33 o 
 -15   0   4      102.12       89.51     14.83 o 
 -14   0   4      388.21      391.45     14.46 o 
 -13   0   4      613.29      621.57     13.69 o 
 -12   0   4        1.03       -2.88      3.17 o 
 -11   0   4     1502.31     1531.59     16.56 o 
 -10   0   4      361.49      399.64     14.33 o 
  -9   0   4     3540.06     3377.24     84.18 o 
  -8   0   4       20.00       10.14      2.44 o 
  -7   0   4     2021.86     1731.86     77.71 o 
  -6   0   4     2286.10     2255.66    109.44 o 
  -5   0   4      831.11      710.67     38.77 o 
  -4   0   4     6001.21     5312.16    475.24 o 
  -3   0   4     7653.32     7062.31    505.37 o 
  -2   0   4    10969.09    10151.74    694.39 o 
  -1   0   4      162.59      164.38      5.36 o 
   0   0   4      918.04      892.02     35.60 o 
   1   0   4    58646.77    78660.18   4193.40 o 
   2   0   4    11215.24     9889.89    498.03 o 
   3   0   4    68411.34    92028.95   2605.17 o 
   4   0   4     2953.83     3045.35     85.69 o 
   5   0   4     3502.58     3393.59     98.32 o 
   6   0   4      280.20      301.97      6.68 o 
   7   0   4      529.39      438.17     19.96 o 
   8   0   4       15.70       16.27      2.55 o 
   9   0   4      256.07      238.86     14.19 o 
  10   0   4      399.88      432.98     10.31 o 
  11   0   4      409.14      403.89     10.78 o 
  12   0   4     1481.24     1534.47     27.21 o 
  13   0   4      728.70      842.20     21.91 o 
  14   0   4      276.92      297.33     15.10 o 
  15   0   4       14.16        7.80      5.98 o 
  16   0   4        3.66        2.86      5.72 o 
  17   0   4        3.50        1.56      6.50 o 
 -19   1   4        0.00        5.76     13.79 o 
 -18   1   4        1.99        0.29      4.20 o 
 -17   1   4        4.03       10.75      4.13 o 
 -16   1   4        0.00        4.91      3.58 o 
 -15   1   4       33.16       26.72      3.17 o 
 -14   1   4        0.01       -2.37      2.37 o 
 -13   1   4      348.28      359.57      7.34 o 
 -12   1   4      295.17      288.54      6.80 o 
 -11   1   4       67.90       76.60      8.03 o 
 -10   1   4        1.55        2.94      1.93 o 
  -9   1   4     1028.03      990.29     19.10 o 
  -8   1   4        7.49        6.45      1.61 o 
  -7   1   4     4271.66     4409.84    104.08 o 
  -6   1   4       37.02       22.18      3.83 o 
  -5   1   4      230.90      219.89      7.39 o 
  -4   1   4     1184.53     1135.22     57.83 o 
  -3   1   4       25.54       22.85      1.76 o 
  -2   1   4     4846.84     4482.64    134.34 o 
  -1   1   4     2197.23     1864.94     55.05 o 
   0   1   4     4059.54     4014.39    121.14 o 
   1   1   4    11588.16    11857.77    257.96 o 
   2   1   4     8782.15     8521.82    194.16 o 
   3   1   4     1822.59     1567.03     27.35 o 
   4   1   4     2835.79     2398.78     57.54 o 
   5   1   4       70.46       77.69      3.45 o 
   6   1   4       89.02      112.04      3.59 o 
   7   1   4      305.17      263.00      5.75 o 
   8   1   4      142.29      141.22      3.73 o 
   9   1   4       44.24       56.68      4.02 o 
  10   1   4       33.51       18.62      2.89 o 
  11   1   4       83.08       95.19      6.36 o 
  12   1   4      293.07      345.63     10.31 o 
  13   1   4        3.91        9.36      4.05 o 
  14   1   4       26.17       31.75      5.15 o 
  15   1   4        0.81       -1.41      4.18 o 
  16   1   4       53.49       64.92     11.19 o 
  17   1   4        1.22        9.23      4.97 o 
 -19   2   4       11.13       -5.20      8.06 o 
 -18   2   4        0.19       -4.20      4.20 o 
 -17   2   4        7.11        4.34      4.13 o 
 -16   2   4        0.13       -0.38      3.63 o 
 -15   2   4        4.84       -2.43      3.44 o 
 -14   2   4        1.23       -2.72      3.11 o 
 -13   2   4      117.14      113.52      6.52 o 
 -12   2   4       63.20       70.62      8.22 o 
 -11   2   4      181.97      179.33      5.66 o 
 -10   2   4      472.99      516.11     11.74 o 
  -9   2   4        0.02        1.81      1.84 o 
  -8   2   4      811.55      781.87     20.15 o 
  -7   2   4     1452.90     1480.03     62.59 o 
  -6   2   4     2018.14     2245.17     56.08 o 
  -5   2   4      453.96      443.92     13.98 o 
  -4   2   4       68.86       66.09      3.03 o 
  -3   2   4     1739.87     1605.06     64.38 o 
  -2   2   4      279.12      284.10     10.78 o 
  -1   2   4     3390.21     3279.86    100.12 o 
   0   2   4      732.42      745.31     12.43 o 
   1   2   4      415.13      376.13      7.28 o 
   2   2   4     1331.08     1230.55     24.72 o 
   3   2   4        8.06        7.90      3.24 o 
   4   2   4      891.45      853.82     14.00 o 
   5   2   4      210.24      226.71      5.73 o 
   6   2   4      893.80      855.11     21.54 o 
   7   2   4       55.38       72.48      3.18 o 
   8   2   4        3.79        2.53      1.15 o 
   9   2   4      122.86      106.23      6.16 o 
  10   2   4       27.19       33.98      6.59 o 
  11   2   4      223.92      233.07      7.37 o 
  12   2   4        0.49        1.72      6.37 o 
  13   2   4       93.39       89.15      7.22 o 
  14   2   4       22.65       27.57      6.50 o 
  15   2   4        8.45        3.07      4.94 o 
  16   2   4        8.18       -0.23      6.37 o 
  17   2   4        5.18        1.17      5.33 o 
 -18   3   4        1.42       -4.94      6.41 o 
 -17   3   4       13.19        1.16      4.61 o 
 -16   3   4        0.08       -3.93      3.93 o 
 -15   3   4       61.02       70.43     16.08 o 
 -14   3   4        6.51        2.43      3.40 o 
 -13   3   4       74.76       80.46      8.05 o 
 -12   3   4      115.66      106.80      6.79 o 
 -11   3   4        1.82        0.91      3.00 o 
 -10   3   4      107.00       92.18      8.09 o 
  -9   3   4      106.64      103.63      6.64 o 
  -8   3   4      207.74      195.65      6.31 o 
  -7   3   4      379.69      375.41     19.59 o 
  -6   3   4      213.42      192.54      9.99 o 
  -5   3   4      183.99      178.50     16.42 o 
  -4   3   4        4.51        2.62      1.18 o 
  -3   3   4     1742.84     1718.56     58.41 o 
  -2   3   4     1860.77     1918.68     51.59 o 
  -1   3   4     2275.81     2410.90     88.13 o 
   0   3   4      486.19      507.19      6.67 o 
   1   3   4      132.74      121.92      5.07 o 
   2   3   4      840.69      862.89     13.22 o 
   3   3   4      290.24      297.44      4.87 o 
   4   3   4      424.26      380.11      6.69 o 
   5   3   4      677.66      646.68     12.96 o 
   6   3   4      175.24      193.01      4.53 o 
   7   3   4        3.66        3.04      1.25 o 
   8   3   4      265.14      276.60      7.80 o 
   9   3   4        0.08        0.50      1.78 o 
  10   3   4      266.03      295.71      9.60 o 
  11   3   4        0.26        1.37      2.63 o 
  12   3   4       12.93        9.72      3.20 o 
  13   3   4       68.92       80.39     10.41 o 
  14   3   4        0.09        1.04      4.05 o 
  15   3   4       27.24       33.64      5.51 o 
  16   3   4        0.11       -6.76      6.76 o 
 -17   4   4        1.87       -4.43      4.43 o 
 -16   4   4        2.21        3.03      4.00 o 
 -15   4   4        4.97        2.70      3.70 o 
 -14   4   4        0.00       -3.28      3.28 o 
 -13   4   4       39.75       30.23      8.54 o 
 -12   4   4      160.52      160.45      9.72 o 
 -11   4   4      252.73      250.39     15.26 o 
 -10   4   4      381.13      428.56     32.92 o 
  -9   4   4      525.97      560.80     16.41 o 
  -8   4   4       89.44       95.07      6.00 o 
  -7   4   4       17.67        9.04      2.59 o 
  -6   4   4        0.10        0.10      2.05 o 
  -5   4   4        0.53        0.00      2.29 o 
  -4   4   4      151.57      137.68      7.55 o 
  -3   4   4      247.17      249.48     13.02 o 
  -2   4   4       15.08        4.83      1.73 o 
  -1   4   4      366.17      393.57     17.05 o 
   0   4   4      748.88      841.19     18.38 o 
   1   4   4      856.34      789.31     16.57 o 
   2   4   4       57.24       73.45      4.69 o 
   3   4   4        5.50        2.89      1.56 o 
   4   4   4       41.45       28.45      4.89 o 
   5   4   4        0.07       -0.50      1.69 o 
   6   4   4       38.44       27.16      3.24 o 
   7   4   4        7.37        2.05      1.48 o 
   8   4   4       92.16       92.89      5.90 o 
   9   4   4        0.30       -2.65      2.65 o 
  10   4   4      102.98       88.18      9.39 o 
  11   4   4        1.84       -1.85      2.80 o 
  12   4   4        1.13       -2.14      4.67 o 
  13   4   4       25.43       48.12     11.45 o 
  14   4   4       45.18       34.08      7.80 o 
  15   4   4        4.55       16.13      7.54 o 
  16   4   4       26.80       28.35      9.10 o 
 -16   5   4        2.46       -0.02      4.72 o 
 -15   5   4        3.14       -1.47      4.16 o 
 -14   5   4        9.12        8.24      3.90 o 
 -13   5   4       29.75       17.85      3.79 o 
 -12   5   4      217.97      235.79     18.05 o 
 -11   5   4       41.04       47.35     11.95 o 
 -10   5   4       76.48       60.28     12.83 o 
  -9   5   4      231.25      236.15     15.65 o 
  -8   5   4        6.00        4.60      2.85 o 
  -7   5   4      136.13      149.94     20.17 o 
  -6   5   4       20.45       14.88      3.58 o 
  -5   5   4        9.90       14.34      6.37 o 
  -4   5   4       89.36      107.73      7.42 o 
  -3   5   4      122.83      109.65      6.56 o 
  -2   5   4       46.52       43.11      3.87 o 
  -1   5   4       18.70       12.02      2.02 o 
   0   5   4      104.28      112.79      5.85 o 
   1   5   4      127.39      153.21      4.96 o 
   2   5   4      266.90      287.78     11.57 o 
   3   5   4        5.48        7.80      4.29 o 
   4   5   4      137.05      138.40      5.89 o 
   5   5   4        0.35        3.71      2.71 o 
   6   5   4       41.64       39.49      4.40 o 
   7   5   4       53.25       48.10      4.53 o 
   8   5   4      139.82      139.42      9.00 o 
   9   5   4       20.44       11.72      3.67 o 
  10   5   4        0.38       -3.20      3.77 o 
  11   5   4        1.94        3.62      6.50 o 
  12   5   4        0.50       -0.44      8.58 o 
  13   5   4       10.59       15.87      7.28 o 
  14   5   4        0.95       -7.02      7.02 o 
  15   5   4        5.38        7.80      8.58 o 
 -15   6   4        0.24       -3.14      4.43 o 
 -14   6   4       21.64       19.42      5.50 o 
 -13   6   4        4.04       -3.90      4.41 o 
 -12   6   4       20.19       14.15     11.57 o 
 -11   6   4       17.25       21.57      4.87 o 
 -10   6   4        6.29        6.95      4.14 o 
  -9   6   4        3.22       -3.58      3.58 o 
  -8   6   4        2.53       -1.58      5.59 o 
  -7   6   4      598.17      714.42     52.15 o 
  -6   6   4      682.62      786.07     65.86 o 
  -5   6   4       32.62       31.02      6.11 o 
  -4   6   4      251.99      255.52      9.34 o 
  -3   6   4        0.67        0.85      3.03 o 
  -2   6   4       58.97       64.23      6.67 o 
  -1   6   4       67.13       69.14     10.67 o 
   0   6   4      189.88      205.18      7.23 o 
   1   6   4        0.00        1.91      3.27 o 
   2   6   4      111.04      114.25      5.15 o 
   3   6   4       10.40        7.93      2.27 o 
   4   6   4        3.34        4.09      3.23 o 
   5   6   4      158.50      199.17     17.96 o 
   6   6   4      340.22      391.84     11.59 o 
   7   6   4      149.81      119.97     12.23 o 
   8   6   4       34.58       25.94      7.15 o 
   9   6   4      251.83      277.77     14.84 o 
  10   6   4      128.01      127.76     13.79 o 
  11   6   4        9.37       -2.94     13.40 o 
  12   6   4        7.33       -2.24      5.04 o 
  13   6   4        0.16       -8.06      8.06 o 
  14   6   4        0.08       -8.58      8.58 o 
 -13   7   4        0.15       -5.98      7.28 o 
 -12   7   4        0.21       -0.63      5.06 o 
 -11   7   4       17.85       16.85      5.24 o 
 -10   7   4      110.93      111.28     26.67 o 
  -9   7   4      110.97      181.38     17.17 o 
  -8   7   4      168.41      229.59     22.77 o 
  -7   7   4        9.14        6.17      8.06 o 
  -6   7   4        4.80        1.17      3.68 o 
  -5   7   4       42.05       46.34      7.04 o 
  -4   7   4       10.51        5.86      4.68 o 
  -3   7   4        0.99        5.51      3.58 o 
  -2   7   4        5.99        2.60      5.46 o 
  -1   7   4        1.70        1.06      2.60 o 
   0   7   4       36.20       38.78      5.02 o 
   1   7   4        1.57       -2.97      2.97 o 
   2   7   4        1.39       -0.27      2.65 o 
   3   7   4       66.48       74.16      5.10 o 
   4   7   4       12.52       10.48      4.58 o 
   5   7   4        0.00        3.65      3.74 o 
   6   7   4       82.28       90.67     12.49 o 
   7   7   4        4.78        7.35     10.40 o 
   8   7   4       19.32       15.00      5.20 o 
   9   7   4        7.36       -3.59      4.40 o 
  10   7   4       15.14        4.86      5.85 o 
  11   7   4        1.75       -3.69      5.14 o 
  12   7   4       15.90        5.46      7.02 o 
 -11   8   4        4.49       -6.80      9.10 o 
 -10   8   4        1.73       -2.30      5.18 o 
  -9   8   4        1.01       -4.69      4.69 o 
  -8   8   4        4.69        0.57      5.20 o 
  -7   8   4        9.14        3.69      4.67 o 
  -6   8   4        1.29       -3.95      3.95 o 
  -5   8   4       17.12        8.84      4.41 o 
  -4   8   4       15.98       11.71      4.32 o 
  -3   8   4       26.16       24.10      8.58 o 
  -2   8   4        6.49        6.57      3.20 o 
  -1   8   4        2.26       -3.34      3.34 o 
   0   8   4       51.32       44.29     23.80 o 
   1   8   4       68.22       79.57      8.55 o 
   2   8   4       40.61       32.65      4.96 o 
   3   8   4        1.69       -2.04      9.10 o 
   4   8   4        5.16        1.17      4.29 o 
   5   8   4        1.31        2.90      4.48 o 
   6   8   4        1.09       -3.75      4.40 o 
   7   8   4        0.87       -6.50      6.50 o 
   8   8   4        0.44        1.74      5.22 o 
   9   8   4        1.00        1.22      5.42 o 
  10   8   4       18.29        7.28      7.54 o 
  -8   9   4        0.72       -5.24      5.24 o 
  -7   9   4        0.31       -0.28      5.48 o 
  -6   9   4        3.05       -3.51      5.06 o 
  -5   9   4        0.39       -3.00      4.87 o 
  -4   9   4        4.88        1.37      9.88 o 
  -3   9   4        2.60        3.25      4.60 o 
  -2   9   4        4.78       -1.30      4.41 o 
  -1   9   4        0.00       -4.81      4.81 o 
   0   9   4        0.59       -4.40      4.40 o 
   1   9   4        0.01        6.24      4.67 o 
   2   9   4        1.50       -3.74      4.50 o 
   3   9   4       12.37        1.66      4.74 o 
   4   9   4        4.81        0.33      5.06 o 
   5   9   4        7.73        7.68      5.32 o 
   6   9   4        0.99       -2.68      5.14 o 
 -19   1   5       11.70        9.57      4.98 o 
 -18   1   5       30.42       36.63     13.97 o 
 -17   1   5       11.77       10.28      4.02 o 
 -16   1   5        7.76        3.63      3.58 o 
 -15   1   5        3.55        3.77      2.76 o 
 -14   1   5      335.73      339.79     10.99 o 
 -13   1   5      168.05      160.53     10.22 o 
 -12   1   5      114.20      113.23      5.55 o 
 -11   1   5       38.64       29.93      3.30 o 
 -10   1   5      192.99      194.95      6.71 o 
  -9   1   5       35.77       33.33      3.56 o 
  -8   1   5      371.09      394.82      9.10 o 
  -7   1   5      441.28      432.69     17.47 o 
  -6   1   5      551.57      571.03     29.05 o 
  -5   1   5     2032.26     2043.93     98.23 o 
  -4   1   5      461.74      442.75     17.00 o 
  -3   1   5    11171.98    10857.45    384.60 o 
  -2   1   5      172.58      143.81      3.74 o 
  -1   1   5    10590.04    10108.55    340.23 o 
   0   1   5      451.62      366.38      6.72 o 
   1   1   5     3960.09     3420.36     74.07 o 
   2   1   5      129.36       73.44      2.48 o 
   3   1   5     4919.35     4554.60     85.66 o 
   4   1   5       12.18        5.17      0.82 o 
   5   1   5      501.74      473.96     12.39 o 
   6   1   5     1036.15     1040.11     23.44 o 
   7   1   5      526.59      544.05      7.66 o 
   8   1   5      266.81      242.19      4.89 o 
   9   1   5      188.07      216.54      7.15 o 
  10   1   5       12.43       10.21      2.10 o 
  11   1   5      303.91      327.14     10.31 o 
  12   1   5      160.83      186.58      8.64 o 
  13   1   5       71.46       66.09      7.35 o 
  14   1   5        1.09        4.75      7.41 o 
  15   1   5       38.47       38.50      7.28 o 
  16   1   5        1.48        0.42      4.74 o 
  17   1   5        0.90        2.33      4.96 o 
 -19   2   5        0.24        4.94      8.32 o 
 -18   2   5        3.32       -2.22      5.91 o 
 -17   2   5       23.76       17.22      7.55 o 
 -16   2   5       11.48       10.14      4.23 o 
 -15   2   5        7.17        8.85      4.60 o 
 -14   2   5        0.52        0.39      3.29 o 
 -13   2   5       75.15       92.33      6.79 o 
 -12   2   5       23.93       20.90      2.72 o 
 -11   2   5       25.66       19.69      3.58 o 
 -10   2   5      251.31      219.29      8.61 o 
  -9   2   5      157.76      184.77     11.08 o 
  -8   2   5       70.10       58.32      3.41 o 
  -7   2   5        9.62        9.32      1.54 o 
  -6   2   5     1471.23     1566.67     47.18 o 
  -5   2   5      241.13      270.79      9.63 o 
  -4   2   5      575.12      609.66     30.75 o 
  -3   2   5     2718.20     2624.33     95.60 o 
  -2   2   5    16025.73    16375.84    597.12 o 
  -1   2   5     1511.20     1370.14     40.84 o 
   0   2   5      477.65      433.63     13.80 o 
   1   2   5      370.05      321.55      9.39 o 
   2   2   5     1315.71     1174.61     29.27 o 
   3   2   5      665.60      651.16     22.03 o 
   4   2   5      683.29      659.44     15.13 o 
   5   2   5        0.46        0.62      0.91 o 
   6   2   5       35.19       40.39      4.33 o 
   7   2   5       62.07       95.46      5.93 o 
   8   2   5       27.34       18.67      3.03 o 
   9   2   5       27.18       32.53      4.19 o 
  10   2   5       45.16       42.67      6.27 o 
  11   2   5       42.75       43.84      6.50 o 
  12   2   5       45.55       38.51      7.54 o 
  13   2   5        1.42        4.71      3.81 o 
  14   2   5       49.27       67.07      7.18 o 
  15   2   5       31.93       48.24      6.64 o 
  16   2   5        5.42        7.76      5.30 o 
  17   2   5        0.15        2.39      5.42 o 
 -18   3   5        2.82        5.06      6.47 o 
 -17   3   5       23.16       42.03     11.68 o 
 -16   3   5       25.66       12.23      4.01 o 
 -15   3   5       67.11       55.45     12.13 o 
 -14   3   5       93.23       88.77      9.58 o 
 -13   3   5       51.61       42.70      8.72 o 
 -12   3   5        0.22       -0.63      2.86 o 
 -11   3   5        0.10        1.50      2.90 o 
 -10   3   5       60.59       67.93      6.13 o 
  -9   3   5       12.76       12.70      2.83 o 
  -8   3   5      391.75      421.04     29.59 o 
  -7   3   5      618.60      630.48     33.69 o 
  -6   3   5      418.46      456.75     12.12 o 
  -5   3   5     1100.22     1159.37     42.49 o 
  -4   3   5      254.21      281.94      9.36 o 
  -3   3   5     2660.95     2601.01     57.41 o 
  -2   3   5     4659.95     4774.26    200.65 o 
  -1   3   5     3595.75     3758.74     91.38 o 
   0   3   5     5537.25     5916.99    123.17 o 
   1   3   5      189.47      185.72      7.63 o 
   2   3   5     2166.77     2173.24     61.40 o 
   3   3   5        3.73        1.42      0.99 o 
   4   3   5      385.71      407.97      6.25 o 
   5   3   5      344.95      356.63      5.04 o 
   6   3   5      105.47      102.55      3.98 o 
   7   3   5      515.68      496.32     14.32 o 
   8   3   5       43.13       34.13      4.47 o 
   9   3   5        1.30        1.33      2.05 o 
  10   3   5       15.36       14.96      2.24 o 
  11   3   5       47.27       56.27      5.30 o 
  12   3   5       52.35       54.45     11.45 o 
  13   3   5        2.22        2.36      3.77 o 
  14   3   5        0.71        5.28      8.06 o 
  15   3   5        3.64       18.73      4.97 o 
  16   3   5        8.93       -5.20      7.02 o 
 -17   4   5        0.85       -4.31      4.82 o 
 -16   4   5        0.00        1.31      4.12 o 
 -15   4   5        6.20        2.08      3.74 o 
 -14   4   5       12.06       10.87      3.79 o 
 -13   4   5        3.74        2.94      3.26 o 
 -12   4   5       69.83       85.78      6.76 o 
 -11   4   5        4.49        5.92      2.90 o 
 -10   4   5      253.66      275.72     22.95 o 
  -9   4   5      796.07      810.87     59.85 o 
  -8   4   5      113.76      118.54     11.38 o 
  -7   4   5      268.90      291.87     17.09 o 
  -6   4   5       50.40       43.97      4.77 o 
  -5   4   5       25.23       28.63      5.58 o 
  -4   4   5      302.68      282.11      6.31 o 
  -3   4   5       21.10       14.70      4.57 o 
  -2   4   5        8.36        5.09      1.22 o 
  -1   4   5      648.48      746.74     16.77 o 
   0   4   5       55.98       71.28     11.41 o 
   1   4   5      297.83      307.00      6.22 o 
   2   4   5      823.43      843.45     15.24 o 
   3   4   5      255.27      260.88      5.36 o 
   4   4   5        7.83        2.27      1.71 o 
   5   4   5        1.05       -0.90      1.32 o 
   6   4   5       45.03       44.71      6.87 o 
   7   4   5       19.86       13.75      1.73 o 
   8   4   5       13.46       10.85      2.33 o 
   9   4   5      211.22      229.74      9.66 o 
  10   4   5       26.23       17.23      3.30 o 
  11   4   5        3.32        4.95      3.68 o 
  12   4   5        9.43       14.14      4.22 o 
  13   4   5        0.66       -2.98      4.13 o 
  14   4   5        2.48       12.48      7.02 o 
  15   4   5        0.99        6.76      7.54 o 
 -16   5   5        1.16        0.61      4.30 o 
 -15   5   5       12.73        4.87      5.69 o 
 -14   5   5        0.06       -2.60      3.60 o 
 -13   5   5       46.47       51.74     13.68 o 
 -12   5   5        0.13       -1.65      3.15 o 
 -11   5   5       43.89       46.27      5.95 o 
 -10   5   5       17.81       14.43      3.46 o 
  -9   5   5       29.90       31.58      8.18 o 
  -8   5   5     1014.31     1115.52     48.83 o 
  -7   5   5      820.00      899.15     76.36 o 
  -6   5   5       63.39       59.67      6.96 o 
  -5   5   5      175.73      181.22     11.32 o 
  -4   5   5       34.70       27.69      7.67 o 
  -3   5   5       36.62       35.83     12.62 o 
  -2   5   5       90.92       84.30      6.25 o 
  -1   5   5      573.93      620.03     14.48 o 
   0   5   5       50.44       50.18      4.02 o 
   1   5   5       64.72       72.26      4.14 o 
   2   5   5      168.64      185.19      7.85 o 
   3   5   5      790.32      846.04     10.22 o 
   4   5   5       75.15       69.67      4.62 o 
   5   5   5       61.18       64.57      5.05 o 
   6   5   5       21.83       10.60      2.05 o 
   7   5   5      187.64      193.30     11.87 o 
   8   5   5       11.11        6.49      2.95 o 
   9   5   5       22.34       18.49      3.43 o 
  10   5   5       14.69       14.19      4.75 o 
  11   5   5       19.02       11.11     11.44 o 
  12   5   5        2.35       -0.26      6.50 o 
  13   5   5        0.08       -2.34      6.76 o 
  14   5   5        6.81       10.14      7.80 o 
 -15   6   5       41.60       35.60     14.34 o 
 -14   6   5        5.33        5.12      4.09 o 
 -13   6   5        1.80        2.60      3.60 o 
 -12   6   5        1.83       -0.61      4.50 o 
 -11   6   5        0.16        0.10      4.11 o 
 -10   6   5       91.52      117.03     30.31 o 
  -9   6   5        0.75       -0.39      3.68 o 
  -8   6   5        1.37       -1.46      3.66 o 
  -7   6   5        6.16        5.10      3.77 o 
  -6   6   5        5.52        7.61      3.90 o 
  -5   6   5       64.88       78.20     11.58 o 
  -4   6   5      454.93      507.67     14.33 o 
  -3   6   5      381.30      426.57     23.97 o 
  -2   6   5      152.45      168.78      8.20 o 
  -1   6   5       11.52        8.42      3.38 o 
   0   6   5        0.60       -2.38      2.38 o 
   1   6   5       41.48       35.50      5.90 o 
   2   6   5      145.86      157.93      7.61 o 
   3   6   5       22.03       21.81      4.98 o 
   4   6   5        3.92       -2.86      3.74 o 
   5   6   5       15.31        4.56      5.07 o 
   6   6   5       46.71       31.36      8.49 o 
   7   6   5       68.55       57.80     11.64 o 
   8   6   5       41.49       31.00     13.27 o 
   9   6   5       11.61        6.84      7.41 o 
  10   6   5       11.77        5.68      7.02 o 
  11   6   5        0.23       -4.87      4.87 o 
  12   6   5        0.06       -7.02      7.02 o 
  13   6   5        3.56        9.10      8.32 o 
 -13   7   5        1.43       -1.16      7.28 o 
 -12   7   5        4.42        0.00      4.97 o 
 -11   7   5        6.20        4.68      5.15 o 
 -10   7   5       10.80       14.14      4.85 o 
  -9   7   5        7.77        7.97      9.23 o 
  -8   7   5       13.15       13.04      4.55 o 
  -7   7   5       35.49       32.52     16.65 o 
  -6   7   5       21.01       19.70      7.02 o 
  -5   7   5      175.37      193.04     27.59 o 
  -4   7   5        0.46       -1.50      3.40 o 
  -3   7   5        0.26       -3.31      3.31 o 
  -2   7   5       25.89       28.28      9.23 o 
  -1   7   5        7.53        3.88      2.69 o 
   0   7   5       44.20       56.93      5.86 o 
   1   7   5       41.54       25.90      3.96 o 
   2   7   5        0.81        0.31      2.75 o 
   3   7   5        2.73        1.36      3.08 o 
   4   7   5        0.86        0.14      2.83 o 
   5   7   5        7.19       10.16      3.20 o 
   6   7   5       18.17       13.80      5.59 o 
   7   7   5       12.22       10.94      5.59 o 
   8   7   5       45.89       40.23     23.28 o 
   9   7   5        7.49       -1.89      4.50 o 
  10   7   5       13.62        7.28      7.02 o 
 -11   8   5        0.82       -5.27      5.61 o 
 -10   8   5        5.89       -5.24      8.32 o 
  -9   8   5        3.74        3.90      4.97 o 
  -8   8   5        1.71       -4.17      4.40 o 
  -7   8   5        0.65       -4.25      4.25 o 
  -6   8   5        0.13       -0.94      4.68 o 
  -5   8   5        4.22        3.20      4.14 o 
  -4   8   5        4.28       -3.38      3.86 o 
  -3   8   5        7.07        0.13      4.05 o 
  -2   8   5        6.76        4.16      3.30 o 
  -1   8   5       30.43       31.57      3.85 o 
   0   8   5        3.13        2.70      3.32 o 
   1   8   5       16.18       13.67      5.59 o 
   2   8   5       16.52       16.59      4.50 o 
   3   8   5        0.62       -4.03      4.03 o 
   4   8   5       30.76       18.87      5.59 o 
   5   8   5        4.26        1.04      6.37 o 
   6   8   5        9.69       11.70      6.50 o 
   7   8   5        1.13       -2.08      7.02 o 
   8   8   5        1.55        1.04      8.06 o 
   9   8   5       11.51       -7.80      7.80 o 
  -8   9   5        6.57       10.40      7.80 o 
  -7   9   5       17.12       11.09      5.77 o 
  -6   9   5       26.47       19.27      5.69 o 
  -5   9   5       15.84       12.68      5.24 o 
  -4   9   5        0.85        1.33      4.36 o 
  -3   9   5        7.64        3.20      4.69 o 
  -2   9   5        6.34       -0.30      4.59 o 
  -1   9   5       18.89        4.08      4.87 o 
   0   9   5        7.89       -1.89      4.55 o 
   1   9   5       13.56        3.37      6.89 o 
   2   9   5       19.59        7.64      4.87 o 
   3   9   5        0.04        0.13      4.78 o 
   4   9   5       18.98        9.65      6.11 o 
   5   9   5       18.13       15.92      9.23 o 
   6   9   5        5.40        3.38      8.06 o 
 -19   0   6        3.78        3.12      8.84 o 
 -18   0   6        5.45       24.97      8.58 o 
 -17   0   6       29.41       20.39      8.45 o 
 -16   0   6       14.88        7.01      7.93 o 
 -15   0   6       82.65       98.38      8.71 o 
 -14   0   6      189.86      173.48      9.37 o 
 -13   0   6      391.66      371.43     17.33 o 
 -12   0   6      595.10      572.62     12.03 o 
 -11   0   6      266.70      232.08      8.56 o 
 -10   0   6      225.84      235.06      8.12 o 
  -9   0   6       13.25        7.23      1.17 o 
  -8   0   6     1235.73     1229.96     96.01 o 
  -7   0   6      680.64      768.41     55.45 o 
  -6   0   6     1701.06     1662.06    140.44 o 
  -5   0   6     2323.09     2059.58    185.11 o 
  -4   0   6       46.78       32.24      5.15 o 
  -3   0   6     2434.38     2428.06    134.65 o 
  -2   0   6     7526.61     7245.10    362.56 o 
  -1   0   6     2857.47     2569.36    124.60 o 
   0   0   6    12155.74    13158.01    493.47 o 
   1   0   6    41422.00    44588.16   1981.65 o 
   2   0   6     5592.24     4954.64    301.45 o 
   3   0   6      326.88      383.10     33.91 o 
   4   0   6      356.96      322.17     13.23 o 
   5   0   6      563.02      521.84     13.19 o 
   6   0   6     1096.31     1241.10     49.96 o 
   7   0   6      137.91      111.27      8.25 o 
   8   0   6      489.86      576.37     16.56 o 
   9   0   6        0.13       -0.85      2.40 o 
  10   0   6       86.97       62.71      9.89 o 
  11   0   6        1.92        3.38      4.94 o 
  12   0   6        0.47        4.68      5.46 o 
  13   0   6       60.15       60.09     10.67 o 
  14   0   6      123.60      157.94     13.53 o 
  15   0   6      127.50      151.70     14.05 o 
  16   0   6       83.88      103.54     14.05 o 
  17   0   6        0.48       -4.94      7.54 o 
 -19   1   6        9.79        9.23      6.22 o 
 -18   1   6        0.08       -3.27      4.50 o 
 -17   1   6        6.24        2.95      3.95 o 
 -16   1   6        2.31       -0.86      3.53 o 
 -15   1   6      354.15      348.16      9.72 o 
 -14   1   6        1.63        5.60      2.85 o 
 -13   1   6      550.92      579.15     12.61 o 
 -12   1   6       16.98        7.08      2.60 o 
 -11   1   6        4.82        3.63      2.25 o 
 -10   1   6       17.40       17.23      2.68 o 
  -9   1   6      511.50      516.12     19.48 o 
  -8   1   6        4.77        1.98      1.07 o 
  -7   1   6      328.79      361.48     22.76 o 
  -6   1   6      148.95      161.16      5.84 o 
  -5   1   6      160.97      132.74      6.23 o 
  -4   1   6      223.26      200.41      9.57 o 
  -3   1   6     3860.16     3522.34    113.98 o 
  -2   1   6       48.04       40.82      2.81 o 
  -1   1   6      152.66      119.96      6.56 o 
   0   1   6     9637.57     8950.44    210.61 o 
   1   1   6      419.21      282.10      6.25 o 
   2   1   6        0.95        1.35      0.79 o 
   3   1   6     4454.83     4283.28    104.25 o 
   4   1   6      978.94     1070.94     20.54 o 
   5   1   6      958.89      892.05     19.64 o 
   6   1   6      140.74      144.81      3.67 o 
   7   1   6       28.01       31.50      3.35 o 
   8   1   6       42.75       24.68      4.98 o 
   9   1   6      102.82       96.56      5.78 o 
  10   1   6       28.54       23.69      5.45 o 
  11   1   6       20.76       16.86      4.14 o 
  12   1   6       73.94       92.21     15.22 o 
  13   1   6        0.05        3.52      8.45 o 
  14   1   6       30.02       28.10      6.24 o 
  15   1   6       34.31       31.40      5.61 o 
  16   1   6        0.21        5.79      5.00 o 
  17   1   6        4.05       10.91      6.63 o 
 -18   2   6       42.20       16.91      4.56 o 
 -17   2   6        2.85        3.17      3.92 o 
 -16   2   6       42.53       46.38     15.35 o 
 -15   2   6        0.01        7.70      4.74 o 
 -14   2   6      443.14      410.70     19.93 o 
 -13   2   6       16.84       16.79      3.28 o 
 -12   2   6      172.60      184.76     14.78 o 
 -11   2   6        1.96        2.56      2.15 o 
 -10   2   6      402.53      418.25     17.42 o 
  -9   2   6     1030.10     1040.54     49.75 o 
  -8   2   6       10.85       10.45      2.88 o 
  -7   2   6      813.74      928.45     31.87 o 
  -6   2   6      332.48      344.63     18.59 o 
  -5   2   6      481.08      498.67     19.28 o 
  -4   2   6     2719.17     2574.84     89.95 o 
  -3   2   6       99.23       70.36      3.91 o 
  -2   2   6     1202.18     1228.74     39.99 o 
  -1   2   6     2250.01     2146.32     61.66 o 
   0   2   6      181.15      180.21      4.64 o 
   1   2   6     2647.19     2447.19     64.78 o 
   2   2   6       18.33       12.59      2.01 o 
   3   2   6        4.30        7.28      1.25 o 
   4   2   6      557.86      467.93     14.01 o 
   5   2   6      256.78      273.13      4.54 o 
   6   2   6      420.19      431.85     13.71 o 
   7   2   6      481.13      546.57     15.55 o 
   8   2   6      110.99      107.72      4.47 o 
   9   2   6      547.52      562.69      8.84 o 
  10   2   6      149.38      176.33     11.32 o 
  11   2   6       39.71       34.98      5.88 o 
  12   2   6      124.25      150.85      8.28 o 
  13   2   6       19.27       24.99      4.78 o 
  14   2   6        2.59        3.57      4.18 o 
  15   2   6        5.55        2.72      4.67 o 
  16   2   6        0.02        5.16      5.22 o 
 -18   3   6        0.37       -4.81      4.81 o 
 -17   3   6       17.14        5.59      4.51 o 
 -16   3   6        6.75       -1.20      3.83 o 
 -15   3   6        6.85        0.37      4.99 o 
 -14   3   6        1.67        3.72      3.34 o 
 -13   3   6       60.08       34.24      7.52 o 
 -12   3   6       52.63       53.96      5.95 o 
 -11   3   6       65.12       40.87      7.43 o 
 -10   3   6        5.24        1.96      2.67 o 
  -9   3   6      447.47      463.86     29.65 o 
  -8   3   6      133.10      147.50      7.99 o 
  -7   3   6       11.28        4.29      1.73 o 
  -6   3   6        9.21       18.05      4.73 o 
  -5   3   6      266.58      314.52     12.32 o 
  -4   3   6     1042.94     1068.75     26.34 o 
  -3   3   6      135.56      174.81      6.88 o 
  -2   3   6      770.83      726.29     22.95 o 
  -1   3   6      278.54      275.71      6.81 o 
   0   3   6      196.02      193.00      3.88 o 
   1   3   6       76.06       62.43      4.66 o 
   2   3   6        1.08        3.55      1.03 o 
   3   3   6      704.70      770.15     19.93 o 
   4   3   6      289.59      321.05     12.29 o 
   5   3   6       74.31       83.94      3.72 o 
   6   3   6       34.90       25.26      4.58 o 
   7   3   6      171.33      169.24      5.86 o 
   8   3   6      171.42      185.66      5.92 o 
   9   3   6      147.40      148.88      6.91 o 
  10   3   6        4.48        3.37      2.40 o 
  11   3   6        1.33        5.28      2.46 o 
  12   3   6        9.54       11.16      3.95 o 
  13   3   6        1.54        6.10      5.46 o 
  14   3   6        1.98       -4.23      4.23 o 
  15   3   6        1.71        6.86      8.84 o 
  16   3   6       16.90       13.53      7.80 o 
 -17   4   6       11.46        3.19      7.43 o 
 -16   4   6       16.25        6.77      4.18 o 
 -15   4   6       21.19       20.38      4.17 o 
 -14   4   6        8.48        9.01      3.69 o 
 -13   4   6        0.00       -3.12      3.12 o 
 -12   4   6      299.45      273.50     27.48 o 
 -11   4   6       88.50       61.45     14.40 o 
 -10   4   6      177.90      180.58     12.16 o 
  -9   4   6       52.37       57.54      6.09 o 
  -8   4   6        1.55       -2.36      2.43 o 
  -7   4   6      340.90      339.00      7.76 o 
  -6   4   6       74.60       74.93      7.30 o 
  -5   4   6      120.19      132.83      9.32 o 
  -4   4   6        5.42        5.20      1.79 o 
  -3   4   6        0.73       -0.87      1.98 o 
  -2   4   6      302.99      305.11      7.50 o 
  -1   4   6     1353.38     1511.91     54.24 o 
   0   4   6      562.37      632.40      9.81 o 
   1   4   6     1231.08     1450.73     30.18 o 
   2   4   6       72.10       76.94      4.81 o 
   3   4   6      199.88      225.84      6.24 o 
   4   4   6       51.62       48.25      3.68 o 
   5   4   6      190.43      210.14      5.65 o 
   6   4   6      106.62      105.66      5.75 o 
   7   4   6      219.35      215.67      5.95 o 
   8   4   6       15.16       13.24      2.48 o 
   9   4   6       61.02       51.95      8.81 o 
  10   4   6      132.51      172.23      6.90 o 
  11   4   6       78.24      103.76      7.45 o 
  12   4   6        8.62        6.13      3.95 o 
  13   4   6       35.75       51.09      7.72 o 
  14   4   6       23.57       33.81      8.32 o 
  15   4   6        0.13       -3.64      7.02 o 
 -16   5   6        9.61        7.61      5.96 o 
 -15   5   6       28.58       21.08      4.64 o 
 -14   5   6       16.65       16.24      5.24 o 
 -13   5   6       19.48       11.72      3.74 o 
 -12   5   6       24.01       17.82      3.75 o 
 -11   5   6        2.37        4.51      3.15 o 
 -10   5   6       91.43       91.42      8.20 o 
  -9   5   6       10.27        5.64      3.00 o 
  -8   5   6       72.08       84.69      6.30 o 
  -7   5   6       52.47       53.65      7.41 o 
  -6   5   6      281.26      315.52      9.74 o 
  -5   5   6      227.65      276.89     31.25 o 
  -4   5   6      192.06      210.02      8.26 o 
  -3   5   6      833.30      901.82     25.86 o 
  -2   5   6      623.68      611.50     16.01 o 
  -1   5   6      227.34      217.46      6.72 o 
   0   5   6      986.09     1151.77     36.88 o 
   1   5   6       84.96       99.42      5.11 o 
   2   5   6      305.54      320.27      8.22 o 
   3   5   6        7.30        8.76      2.02 o 
   4   5   6      332.80      346.21      7.95 o 
   5   5   6        1.34        3.71      1.71 o 
   6   5   6        1.34        0.15      1.66 o 
   7   5   6      215.99      226.50      8.35 o 
   8   5   6        0.00       -0.90      3.12 o 
   9   5   6      192.18      209.79     17.18 o 
  10   5   6       58.53       63.85      7.52 o 
  11   5   6        0.30       -1.30      6.24 o 
  12   5   6       23.78       26.01      7.54 o 
  14   5   6        5.55       -6.24      7.54 o 
 -15   6   6        1.59        0.37      5.25 o 
 -14   6   6        2.36       -3.95      3.95 o 
 -13   6   6        1.22        1.40      3.78 o 
 -12   6   6        0.30       -0.16      3.53 o 
 -11   6   6       85.36      113.58     32.78 o 
 -10   6   6       26.23       28.95     10.40 o 
  -9   6   6       30.96       31.55     11.71 o 
  -8   6   6        4.25       -0.20      3.77 o 
  -7   6   6      313.51      371.17     34.64 o 
  -6   6   6       23.94       23.71      7.28 o 
  -5   6   6        9.07       13.74      7.80 o 
  -4   6   6      390.05      442.74     31.92 o 
  -3   6   6      194.81      193.30      8.78 o 
  -2   6   6       34.86       23.22      3.93 o 
  -1   6   6       28.70       46.90      6.61 o 
   0   6   6       20.43       19.83      4.86 o 
   1   6   6      107.59      111.79      9.12 o 
   2   6   6       34.20       30.82      4.24 o 
   3   6   6      152.26      183.89      6.35 o 
   4   6   6        0.00       -2.53      2.53 o 
   5   6   6        1.22        1.91      3.64 o 
   6   6   6        0.84        3.04      3.00 o 
   7   6   6      155.88      155.57      9.32 o 
   8   6   6       34.47       15.80      4.69 o 
   9   6   6        1.32       -5.33      5.33 o 
  10   6   6       20.48       18.47      7.54 o 
  11   6   6        1.33       -6.76      6.76 o 
  12   6   6       19.22       18.73      8.06 o 
  13   6   6        0.80       -3.90      7.80 o 
 -13   7   6       26.51       26.26     11.71 o 
 -12   7   6        0.35        1.17      5.15 o 
 -11   7   6        0.05       -4.87      4.87 o 
 -10   7   6        0.14       -4.50      4.50 o 
  -9   7   6        0.94       -2.73      4.23 o 
  -8   7   6       12.39        8.32      4.41 o 
  -7   7   6       20.85       20.92      4.50 o 
  -6   7   6       21.92       13.46      7.93 o 
  -5   7   6       40.72       36.79     11.84 o 
  -4   7   6       79.71       96.04      7.96 o 
  -3   7   6       34.93       35.34      7.41 o 
  -2   7   6        1.05       -1.76      3.40 o 
  -1   7   6       89.93       80.99      9.73 o 
   0   7   6        0.59       -0.90      2.77 o 
   1   7   6       15.02       21.57      4.59 o 
   2   7   6       46.28       45.29     10.67 o 
   3   7   6       29.45       24.43      5.76 o 
   4   7   6       10.88       11.95      5.33 o 
   5   7   6        3.04        1.41      3.85 o 
   6   7   6        0.37       -2.05      3.19 o 
   7   7   6       48.23       17.17      6.76 o 
   8   7   6       10.35       14.31      7.28 o 
   9   7   6        3.32        9.88      7.02 o 
 -11   8   6        6.79       -5.33      5.33 o 
 -10   8   6       11.54        7.71      5.42 o 
  -9   8   6        4.83        4.90      4.96 o 
  -8   8   6        5.81        1.45      4.77 o 
  -7   8   6        7.13        5.46      5.46 o 
  -6   8   6       42.48       46.23     11.71 o 
  -5   8   6       13.38       11.96      4.60 o 
  -4   8   6        5.60        3.65      4.22 o 
  -3   8   6       48.71       49.74     15.22 o 
  -2   8   6        0.56       -2.89      3.73 o 
  -1   8   6       26.81       16.01      3.68 o 
   0   8   6        3.87        3.89      3.34 o 
   1   8   6       12.67        7.04      3.50 o 
   2   8   6       25.48       24.76      4.67 o 
   3   8   6       17.41       11.52      6.89 o 
   4   8   6        0.13       -4.22      4.22 o 
   5   8   6       19.44        7.22      7.28 o 
   6   8   6       19.71       15.61      7.28 o 
   7   8   6        8.83        5.20      7.54 o 
   8   8   6        0.20       -8.06      8.06 o 
   9   8   6        1.24       -6.24      8.06 o 
  -8   9   6        1.53        0.00      7.80 o 
  -7   9   6        4.62        0.13      6.37 o 
  -6   9   6        2.86       -3.86      5.32 o 
  -5   9   6        1.83       -2.79      5.14 o 
  -4   9   6        0.09       -3.90      3.90 o 
  -3   9   6        3.45        2.79      4.64 o 
  -2   9   6        1.23       -4.32      4.59 o 
  -1   9   6        2.06       -4.60      4.60 o 
   0   9   6        1.10       -5.01      5.98 o 
   1   9   6        5.16        3.75      4.77 o 
   2   9   6        6.24        1.49      4.87 o 
   3   9   6        0.55       -4.78      4.78 o 
   4   9   6        0.71       -5.13      5.20 o 
   5   9   6        1.12        6.50      8.06 o 
 -19   1   7        0.01       -6.37      6.37 o 
 -18   1   7        7.45        4.16      5.48 o 
 -17   1   7        7.98        4.91      3.92 o 
 -16   1   7       28.23       15.90      3.92 o 
 -15   1   7       58.03       53.91     18.35 o 
 -14   1   7      324.84      328.35     25.40 o 
 -13   1   7      708.93      773.95     31.59 o 
 -12   1   7       25.86       22.53      2.84 o 
 -11   1   7      495.09      539.08     33.45 o 
 -10   1   7      376.80      397.72     30.48 o 
  -9   1   7      319.20      359.04     23.94 o 
  -8   1   7      120.42      131.58      3.88 o 
  -7   1   7      584.12      684.01     36.63 o 
  -6   1   7     7289.35     7460.67    346.33 o 
  -5   1   7      158.77      139.50      7.30 o 
  -4   1   7     1253.11     1236.08     43.85 o 
  -3   1   7      708.62      711.20     20.08 o 
  -2   1   7     1125.02     1073.82     33.01 o 
  -1   1   7     7246.48     6759.57    182.09 o 
   0   1   7     2387.34     1884.00     69.71 o 
   1   1   7     1141.35     1073.85     42.08 o 
   2   1   7     5212.06     4928.10    137.39 o 
   3   1   7     1991.51     1940.28     47.41 o 
   4   1   7      445.01      411.79     12.01 o 
   5   1   7        8.11        1.87      0.94 o 
   6   1   7        6.06        4.78      1.88 o 
   7   1   7      209.18      227.84      4.95 o 
   8   1   7      115.92      111.08      5.41 o 
   9   1   7      148.38      192.06      6.90 o 
  10   1   7      139.11      149.33      6.61 o 
  11   1   7        0.42       -1.71      3.58 o 
  12   1   7       53.88       59.41      9.63 o 
  13   1   7       28.63       44.38      7.35 o 
  14   1   7        0.90        1.45     10.01 o 
  15   1   7        0.56       10.00      5.06 o 
  16   1   7        0.56        6.59      5.62 o 
 -18   2   7       11.55        9.58      4.61 o 
 -17   2   7       15.34        7.29      3.98 o 
 -16   2   7       33.85       36.49      9.15 o 
 -15   2   7      100.23      128.47     27.40 o 
 -14   2   7        0.00       -3.00      3.22 o 
 -13   2   7       24.22       31.04     10.08 o 
 -12   2   7       22.92       17.43      4.78 o 
 -11   2   7       44.07       52.20      6.15 o 
 -10   2   7      239.01      286.63     13.57 o 
  -9   2   7      120.04      112.69      5.97 o 
  -8   2   7       36.65       22.65      3.12 o 
  -7   2   7       98.17      109.67      3.63 o 
  -6   2   7      177.91      222.63      7.25 o 
  -5   2   7     1050.88     1059.61     32.72 o 
  -4   2   7     2767.73     2763.17    122.92 o 
  -3   2   7      316.78      349.31      9.52 o 
  -2   2   7      544.28      434.44     13.73 o 
  -1   2   7     1987.68     1798.52     65.94 o 
   0   2   7      539.08      523.15     12.43 o 
   1   2   7       78.25       77.85      3.59 o 
   2   2   7     1852.36     1735.51     36.27 o 
   3   2   7      469.29      423.02     13.99 o 
   4   2   7      823.90      794.26     22.98 o 
   5   2   7       11.92       15.66      2.89 o 
   6   2   7        0.12        0.01      1.25 o 
   7   2   7        7.63        4.47      1.56 o 
   8   2   7      311.63      284.89     11.30 o 
   9   2   7      101.85      124.70      6.40 o 
  10   2   7        1.79        5.94      2.87 o 
  11   2   7        2.98        9.61      3.85 o 
  12   2   7       10.51        6.22      4.03 o 
  13   2   7      108.86      139.26      9.37 o 
  14   2   7        1.23        3.24      6.24 o 
  15   2   7        5.19        3.82      4.74 o 
  16   2   7        0.67       -5.11      5.11 o 
 -18   3   7       13.56        5.95      4.98 o 
 -17   3   7        1.17        0.07      4.58 o 
 -16   3   7        8.09        6.29      4.02 o 
 -15   3   7        5.87       -3.03      5.11 o 
 -14   3   7       98.46      105.79      7.34 o 
 -13   3   7       27.76       18.32      3.55 o 
 -12   3   7      331.61      351.98     16.18 o 
 -11   3   7      186.83      210.83     14.60 o 
 -10   3   7      212.67      212.40      7.56 o 
  -9   3   7       81.76       78.48     10.89 o 
  -8   3   7        2.81        4.37      2.44 o 
  -7   3   7        1.67        1.54      1.48 o 
  -6   3   7      270.78      290.29     13.16 o 
  -5   3   7     1114.94     1091.05     30.99 o 
  -4   3   7     1567.75     1460.12     49.72 o 
  -3   3   7      397.75      481.09     10.94 o 
  -2   3   7      536.93      537.02      8.29 o 
  -1   3   7      610.76      713.62     32.99 o 
   0   3   7      314.12      293.45     11.68 o 
   1   3   7       15.01        8.16      1.34 o 
   2   3   7       51.27       49.46      2.77 o 
   3   3   7       46.64       51.36      4.20 o 
   4   3   7      167.64      172.32      4.50 o 
   5   3   7       30.42       46.88      4.09 o 
   6   3   7      400.68      389.88     15.40 o 
   7   3   7        0.31       -0.26      2.99 o 
   8   3   7        0.44       -0.85      1.58 o 
   9   3   7       46.19       44.57      6.48 o 
  10   3   7       32.44       19.05      2.81 o 
  11   3   7      190.48      210.57      9.02 o 
  12   3   7       29.35       25.22      4.69 o 
  13   3   7        1.36        2.95     10.92 o 
  14   3   7        5.03        2.60      8.58 o 
  15   3   7       26.17       21.10      6.76 o 
  16   3   7        1.01        9.88      8.58 o 
 -17   4   7        6.10        0.39      7.08 o 
 -16   4   7       21.88       15.67      4.44 o 
 -15   4   7        3.84        1.76      3.79 o 
 -14   4   7        0.17        4.35      3.49 o 
 -13   4   7       16.00       15.13      4.18 o 
 -12   4   7        6.22        2.81      3.17 o 
 -11   4   7        9.73        8.41      3.04 o 
 -10   4   7      163.61      193.92     12.21 o 
  -9   4   7        9.34        1.70      2.85 o 
  -8   4   7       32.37       19.43      3.05 o 
  -7   4   7      113.91      125.23      8.75 o 
  -6   4   7        0.07        1.38      1.68 o 
  -5   4   7       52.36       50.83      4.30 o 
  -4   4   7      375.14      346.73     18.76 o 
  -3   4   7      448.24      468.28     19.04 o 
  -2   4   7       17.94       15.69      4.69 o 
  -1   4   7      126.31      128.52      4.81 o 
   0   4   7        2.84        4.29      1.48 o 
   1   4   7      110.48      105.43      4.43 o 
   2   4   7      303.89      357.80      7.77 o 
   3   4   7        3.71        3.59      1.27 o 
   4   4   7      239.84      229.90      7.07 o 
   5   4   7       47.02       32.74      4.43 o 
   6   4   7        0.04       -1.52      1.52 o 
   7   4   7      205.18      214.17      9.50 o 
   8   4   7        9.48        5.37      2.17 o 
   9   4   7       41.75       51.19      5.81 o 
  10   4   7        6.31        5.57      2.80 o 
  11   4   7       18.55       17.28      9.10 o 
  12   4   7       14.14       14.69      4.50 o 
  13   4   7       34.84       56.39      8.07 o 
  14   4   7        0.34        2.54      5.07 o 
 -16   5   7       16.38        4.82      4.59 o 
 -15   5   7        8.91       13.26      4.49 o 
 -14   5   7        4.57        1.39      5.00 o 
 -13   5   7       64.23       77.84     19.18 o 
 -12   5   7        0.34        5.57      3.45 o 
 -11   5   7       17.86       11.82      4.02 o 
 -10   5   7      116.39      118.13      7.60 o 
  -9   5   7        0.02        2.53      3.08 o 
  -8   5   7      172.45      198.20     11.13 o 
  -7   5   7        2.86       -1.43      3.31 o 
  -6   5   7      840.82      916.57     66.45 o 
  -5   5   7        7.42        8.74      3.30 o 
  -4   5   7      234.92      260.25      8.01 o 
  -3   5   7     1034.88     1188.42     57.54 o 
  -2   5   7      926.80      950.71     15.68 o 
  -1   5   7       84.90      107.38      5.97 o 
   0   5   7       37.98       28.82      5.56 o 
   1   5   7       35.14       41.66      5.38 o 
   2   5   7       13.42       12.84      1.92 o 
   3   5   7      180.76      197.44      6.68 o 
   4   5   7        8.22        6.86      1.98 o 
   5   5   7      234.97      251.38     13.98 o 
   6   5   7      508.30      569.63     18.68 o 
   7   5   7      468.64      519.60     19.13 o 
   8   5   7       46.92       64.59      5.22 o 
   9   5   7        0.02       -3.95      3.95 o 
  10   5   7        0.04        1.79      4.22 o 
  11   5   7        1.83        6.48      4.22 o 
  12   5   7        8.75       14.05      7.02 o 
  13   5   7        2.12       -7.02      7.02 o 
  14   5   7        2.28        2.86      8.06 o 
 -15   6   7       19.64       19.57      7.77 o 
 -14   6   7        3.80       -0.09      6.15 o 
 -13   6   7        0.81       -3.21      5.48 o 
 -12   6   7       11.94       10.80      5.61 o 
 -11   6   7       25.26       26.84     12.62 o 
 -10   6   7        1.12       -1.63      4.13 o 
  -9   6   7       48.45       38.02     13.92 o 
  -8   6   7        6.35        3.77      3.68 o 
  -7   6   7        6.94       10.59      3.95 o 
  -6   6   7       36.34       37.49      7.15 o 
  -5   6   7        5.90        7.00      6.11 o 
  -4   6   7      206.61      258.47     11.97 o 
  -3   6   7      462.13      496.29     30.10 o 
  -2   6   7        1.55        5.62      4.16 o 
  -1   6   7        7.41        6.90      8.19 o 
   0   6   7        1.77        3.33      2.69 o 
   1   6   7       36.92       45.67      6.12 o 
   2   6   7       39.83       46.06      6.12 o 
   3   6   7       12.89        7.66      2.26 o 
   4   6   7       11.61        7.78      1.76 o 
   5   6   7        6.00       -1.85      1.85 o 
   6   6   7        4.81       -2.07      2.07 o 
   7   6   7       15.49       14.69      3.54 o 
   8   6   7       58.63       55.59     11.18 o 
   9   6   7       48.57       69.46     11.71 o 
  10   6   7        1.40       -1.30      6.76 o 
  11   6   7       23.13       18.99      7.80 o 
  12   6   7        1.90        8.58      8.06 o 
 -13   7   7        6.51        0.58     15.61 o 
 -12   7   7        0.14       -5.04      5.04 o 
 -11   7   7        3.63        4.30      5.06 o 
 -10   7   7        3.14        2.86      4.69 o 
  -9   7   7       24.74       21.48      6.24 o 
  -8   7   7        0.16       -2.14      3.93 o 
  -7   7   7        0.53       -3.64      3.86 o 
  -6   7   7        0.00       -3.66      3.66 o 
  -5   7   7        5.28        6.89      4.81 o 
  -4   7   7       80.56      110.84      8.33 o 
  -3   7   7       11.25        6.31      3.77 o 
  -2   7   7        4.40        1.43      3.77 o 
  -1   7   7       34.77       25.61      7.02 o 
   0   7   7        0.46        0.01      2.73 o 
   1   7   7        8.39        4.53      3.10 o 
   2   7   7        0.48       -2.89      2.89 o 
   3   7   7        1.02       -2.75      3.34 o 
   4   7   7        2.68        0.34      3.07 o 
   5   7   7        7.31        5.79      2.72 o 
   6   7   7        3.94        7.80      6.24 o 
   7   7   7        4.03        4.42      6.24 o 
   8   7   7       37.86       16.39      7.80 o 
   9   7   7       41.19       23.41      8.58 o 
  10   7   7       13.12       12.75      8.58 o 
  11   7   7       16.05       -1.56      8.84 o 
 -11   8   7        0.05       -3.30      5.59 o 
 -10   8   7        5.50        5.72     11.18 o 
  -9   8   7       26.80       36.72     11.58 o 
  -8   8   7        4.60        4.33      4.67 o 
  -7   8   7        5.03        0.54      5.59 o 
  -6   8   7        1.04        2.48      4.67 o 
  -5   8   7        1.19        0.37      4.40 o 
  -4   8   7        8.93       11.32      4.50 o 
  -3   8   7        0.03       -1.40      4.13 o 
  -2   8   7        0.85        3.34      5.04 o 
  -1   8   7        5.45        6.51      4.11 o 
   0   8   7       25.12       12.65      5.36 o 
   1   8   7        1.87       -3.34      3.34 o 
   2   8   7        0.45       -3.35      3.35 o 
   3   8   7       17.35       13.66      4.41 o 
   4   8   7       28.50       13.64      4.77 o 
   5   8   7        0.13       -3.12      6.76 o 
   6   8   7        9.14        1.56      6.76 o 
   7   8   7       13.20       -7.28      7.28 o 
  -8   9   7        0.64       -1.56      7.80 o 
  -7   9   7       12.50        8.78      5.79 o 
  -6   9   7       16.60       13.56      9.36 o 
  -5   9   7        0.99        3.82      5.14 o 
  -4   9   7        1.54        0.29      4.10 o 
  -3   9   7        4.85        1.44      3.98 o 
  -2   9   7       12.73        5.39      4.23 o 
  -1   9   7       16.13       16.92      5.42 o 
   0   9   7        0.78        6.64      5.14 o 
   1   9   7        0.13       -4.70      4.77 o 
   2   9   7        1.99       -0.64      4.96 o 
   3   9   7        0.00        6.24      7.02 o 
   4   9   7        0.28       -4.16      7.54 o 
 -19   0   8        0.46        5.20      8.58 o 
 -18   0   8       16.48        6.76      7.80 o 
 -17   0   8       25.60       13.79      7.80 o 
 -16   0   8      102.62      109.80     16.39 o 
 -15   0   8        5.15       -2.34      6.24 o 
 -14   0   8       25.09       12.08      3.87 o 
 -13   0   8      191.61      227.07     29.67 o 
 -12   0   8     1536.33     1740.50    167.60 o 
 -11   0   8       45.86       65.89      6.88 o 
 -10   0   8     1261.25     1380.77    191.10 o 
  -9   0   8      145.95      168.53     18.20 o 
  -8   0   8      490.07      473.59     45.34 o 
  -7   0   8       11.32        2.22      1.81 o 
  -6   0   8      620.71      578.02     33.29 o 
  -5   0   8     1596.59     1540.44    119.35 o 
  -4   0   8     1982.71     2084.74    165.83 o 
  -3   0   8     1455.30     1587.62    103.46 o 
  -2   0   8    12372.21    11643.00    507.94 o 
  -1   0   8      164.61      160.55      5.73 o 
   0   0   8       85.50       66.52      3.71 o 
   1   0   8      106.69       90.41      8.33 o 
   2   0   8     1404.28     1489.98     97.65 o 
   3   0   8    15987.89    16558.06   1169.87 o 
   4   0   8      105.18       94.34      6.07 o 
   5   0   8      167.49      138.88      6.72 o 
   6   0   8     1295.38     1364.05     80.02 o 
   7   0   8       17.48       19.22      7.41 o 
   8   0   8        1.01        8.81      2.73 o 
   9   0   8      265.55      280.01     20.57 o 
  10   0   8       23.69       28.87      6.50 o 
  11   0   8       20.04       29.91      7.02 o 
  12   0   8        3.79        4.68      5.98 o 
  13   0   8       10.93       20.81      7.54 o 
  14   0   8        0.56       -5.98      5.98 o 
  15   0   8       16.71       15.87      8.58 o 
  16   0   8       12.63        2.86      8.06 o 
 -19   1   8       39.78       21.14      6.33 o 
 -18   1   8        0.00       -5.06      5.06 o 
 -17   1   8        5.62        0.90      8.97 o 
 -16   1   8        1.35        2.13      6.00 o 
 -15   1   8       16.32       15.71      3.68 o 
 -14   1   8        2.44        6.15      3.32 o 
 -13   1   8       17.17       18.98      3.54 o 
 -12   1   8       15.42       17.87      3.39 o 
 -11   1   8       41.83       39.50      4.92 o 
 -10   1   8        1.73        2.91      2.00 o 
  -9   1   8      140.22      158.86      9.73 o 
  -8   1   8        6.26        4.15      0.96 o 
  -7   1   8       73.14       60.13      3.61 o 
  -6   1   8     2609.21     2949.60    110.50 o 
  -5   1   8       11.69        9.77      2.04 o 
  -4   1   8     3285.04     3318.31    115.13 o 
  -3   1   8      627.46      582.95     20.04 o 
  -2   1   8       14.27       10.15      2.37 o 
  -1   1   8       10.59       14.64      2.85 o 
   0   1   8       84.04       97.13      4.34 o 
   1   1   8     1043.67     1100.50     23.81 o 
   2   1   8        4.09        2.08      1.12 o 
   3   1   8       13.37       10.35      1.95 o 
   4   1   8      876.65      884.83     21.88 o 
   5   1   8     2864.92     2730.85     76.03 o 
   6   1   8      547.88      591.46     14.28 o 
   7   1   8      202.23      211.91      5.88 o 
   8   1   8       27.78       14.08      3.48 o 
   9   1   8       19.06       16.84      4.02 o 
  10   1   8       19.42       21.62      4.32 o 
  11   1   8        0.64        5.40      4.03 o 
  12   1   8        1.41        5.20      4.23 o 
  13   1   8       84.83      100.15     14.18 o 
  14   1   8       22.00       32.64      5.79 o 
  15   1   8        0.40       -2.65      7.67 o 
  16   1   8        3.29        2.92      5.81 o 
 -18   2   8        0.20        1.10      4.48 o 
 -17   2   8       10.19        9.82      4.27 o 
 -16   2   8       10.93       10.46      4.03 o 
 -15   2   8      165.24      222.98     13.54 o 
 -14   2   8      119.72      131.22      8.36 o 
 -13   2   8        6.75        2.75      3.19 o 
 -12   2   8       37.81       31.28      6.98 o 
 -11   2   8       21.69       20.23      6.61 o 
 -10   2   8      334.14      341.83     15.72 o 
  -9   2   8        8.86       12.33      5.59 o 
  -8   2   8      335.09      342.95     14.07 o 
  -7   2   8        9.59       13.26      2.00 o 
  -6   2   8      330.12      309.08      5.70 o 
  -5   2   8      673.84      754.71     17.46 o 
  -4   2   8      125.91      113.79      3.59 o 
  -3   2   8      227.04      235.46      6.00 o 
  -2   2   8      268.61      269.93      7.21 o 
  -1   2   8      242.15      234.49      3.70 o 
   0   2   8      822.74      768.80     29.49 o 
   1   2   8       27.73       25.69      5.12 o 
   2   2   8      712.84      707.65     22.12 o 
   3   2   8      142.78      162.28      8.24 o 
   4   2   8      579.70      552.21     17.62 o 
   5   2   8       57.40       55.33      3.75 o 
   6   2   8      493.16      503.17     13.46 o 
   7   2   8       46.02       39.56      8.22 o 
   8   2   8      140.74      154.46      5.94 o 
   9   2   8       11.58       10.94      2.82 o 
  10   2   8       11.78        9.06      2.61 o 
  11   2   8       18.46       14.56      4.30 o 
  12   2   8        2.89        4.88      4.32 o 
  13   2   8       15.17       22.54      8.84 o 
  14   2   8       13.76       19.13      5.06 o 
  15   2   8        0.30        1.25      4.92 o 
  16   2   8        5.97       21.07      9.36 o 
 -18   3   8        0.22       -0.69      6.15 o 
 -17   3   8        0.64        7.11      4.57 o 
 -16   3   8        4.99        3.64      3.99 o 
 -15   3   8       24.25       18.87      5.24 o 
 -14   3   8        1.03        1.32      4.84 o 
 -13   3   8       43.57       29.30      4.76 o 
 -12   3   8        0.05       -0.60      3.04 o 
 -11   3   8        2.33        5.14      3.09 o 
 -10   3   8       34.36       21.93      4.56 o 
  -9   3   8       99.33      112.92     13.00 o 
  -8   3   8        0.58        1.72      2.45 o 
  -7   3   8      102.41       82.34      4.67 o 
  -6   3   8      324.41      380.11      9.46 o 
  -5   3   8      411.71      456.01     14.26 o 
  -4   3   8      112.99      112.29      5.26 o 
  -3   3   8      269.28      270.08     11.28 o 
  -2   3   8        5.60       12.79      2.08 o 
  -1   3   8      202.82      219.50      8.12 o 
   0   3   8      680.33      720.74     32.06 o 
   1   3   8      369.31      381.90     10.43 o 
   2   3   8       41.79       42.17      4.59 o 
   3   3   8       94.96       93.77      3.78 o 
   4   3   8      148.30      153.00      5.71 o 
   5   3   8        0.98        0.56      1.43 o 
   6   3   8       87.02       72.73      4.27 o 
   7   3   8       10.65        5.79      1.85 o 
   8   3   8      145.18      154.02      8.23 o 
   9   3   8       31.05       30.08      8.73 o 
  10   3   8       41.15       38.65      5.60 o 
  11   3   8        9.27        5.96      8.97 o 
  12   3   8        7.49       10.68      4.32 o 
  13   3   8       70.49       81.48      8.72 o 
  14   3   8       14.25        0.46      4.67 o 
  15   3   8        0.63        4.16      6.76 o 
 -17   4   8        6.43        3.47      4.64 o 
 -16   4   8       14.48       14.15      4.49 o 
 -15   4   8        8.22       -1.38      3.79 o 
 -14   4   8       43.51       35.06     11.27 o 
 -13   4   8       21.90       23.35      3.84 o 
 -12   4   8        8.20        7.28      3.25 o 
 -11   4   8       40.88       40.78      6.24 o 
 -10   4   8      242.10      223.02      9.43 o 
  -9   4   8        3.63        3.18      2.85 o 
  -8   4   8      305.07      295.26      8.06 o 
  -7   4   8        5.41        6.96      1.92 o 
  -6   4   8       39.19       31.76      8.22 o 
  -5   4   8      514.80      583.52     13.89 o 
  -4   4   8       77.56       81.15      8.72 o 
  -3   4   8        3.71       12.10      2.10 o 
  -2   4   8       15.36       11.33      2.01 o 
  -1   4   8        5.53        5.71      1.59 o 
   0   4   8        2.02        5.14      1.86 o 
   1   4   8      397.00      408.03     10.61 o 
   2   4   8       65.25       78.89      3.49 o 
   3   4   8        1.61        1.38      1.28 o 
   4   4   8        1.50       -0.22      1.43 o 
   5   4   8        2.17        3.02      1.80 o 
   6   4   8        2.10        2.08      1.65 o 
   7   4   8       23.02        9.48      3.71 o 
   8   4   8        4.50        0.40      2.36 o 
   9   4   8        3.06       -1.38      3.39 o 
  10   4   8        3.66        1.18      2.63 o 
  11   4   8        1.94       -3.85      3.85 o 
  12   4   8        1.28        4.51      4.22 o 
  13   4   8        9.14        2.23      5.72 o 
  14   4   8        1.56        1.04      5.15 o 
 -16   5   8        2.77       -0.69      4.49 o 
 -15   5   8        1.27       27.42     27.55 o 
 -14   5   8       18.67       14.40      4.34 o 
 -13   5   8        5.88        5.50      3.80 o 
 -12   5   8       29.50       19.75      3.80 o 
 -11   5   8       20.67       15.36      3.55 o 
 -10   5   8        0.90       -1.04      3.00 o 
  -9   5   8      484.56      537.22     35.85 o 
  -8   5   8       86.63       86.72      6.70 o 
  -7   5   8      650.05      628.66     49.82 o 
  -6   5   8       78.86       95.09      6.26 o 
  -5   5   8       47.63       54.09      8.27 o 
  -4   5   8      127.19      129.89     14.61 o 
  -3   5   8       11.62       12.89      3.22 o 
  -2   5   8      294.39      346.95     12.16 o 
  -1   5   8      276.50      315.39      8.04 o 
   0   5   8       47.57       68.00      5.76 o 
   1   5   8        1.26        1.00      1.92 o 
   2   5   8       21.33       18.23      2.17 o 
   3   5   8        0.15       -1.49      1.49 o 
   4   5   8        1.58       -0.94      1.53 o 
   5   5   8      238.65      246.93     11.27 o 
   6   5   8       56.48       74.31      5.98 o 
   7   5   8      100.43      110.61      5.57 o 
   8   5   8        0.81        3.09      4.16 o 
   9   5   8      118.00      144.32      7.18 o 
  10   5   8       61.43       73.81      8.08 o 
  11   5   8        8.86        4.03      4.50 o 
  12   5   8        2.33       10.66      7.28 o 
  13   5   8        0.23       -7.02      7.02 o 
 -15   6   8        0.47       -4.87      4.87 o 
 -14   6   8        0.55        2.69      5.23 o 
 -13   6   8       18.52       16.82      4.23 o 
 -12   6   8       48.27       41.35     10.55 o 
 -11   6   8        0.96       -0.92      4.32 o 
 -10   6   8       69.82       95.47      9.50 o 
  -9   6   8       25.55       17.18      8.32 o 
  -8   6   8        6.74        9.38      5.07 o 
  -7   6   8        0.62       -1.26      3.30 o 
  -6   6   8       68.12       89.62      9.11 o 
  -5   6   8       86.16       93.75      9.76 o 
  -4   6   8      136.44      167.25      8.60 o 
  -3   6   8       24.37       36.98     10.14 o 
  -2   6   8      128.95      132.19      7.12 o 
  -1   6   8      122.46      151.77      6.96 o 
   0   6   8      132.45      149.66      5.90 o 
   1   6   8       45.83       84.25      7.99 o 
   2   6   8       13.80        5.49      2.32 o 
   3   6   8       66.47       84.77      5.36 o 
   4   6   8      118.30      139.60      7.44 o 
   5   6   8       35.93       36.59      7.92 o 
   6   6   8        6.47        1.16      1.84 o 
   7   6   8       86.99       93.76      6.81 o 
   8   6   8       16.75        9.94      7.54 o 
   9   6   8       10.74        6.65      4.50 o 
  10   6   8       42.55       66.07     13.01 o 
  11   6   8       21.98       27.57      8.32 o 
  12   6   8       13.17       15.35      8.84 o 
 -13   7   8        1.80       -5.48      5.48 o 
 -12   7   8        9.94        0.57      5.40 o 
 -11   7   8        3.64       -6.50      6.50 o 
 -10   7   8        5.94       -4.94      6.37 o 
  -9   7   8       87.29      102.73      8.62 o 
  -8   7   8       20.68       25.05      6.63 o 
  -7   7   8       16.39       11.02      8.45 o 
  -6   7   8       62.68       96.79      8.33 o 
  -5   7   8       63.06       57.55     18.47 o 
  -4   7   8      118.87      110.35      8.72 o 
  -3   7   8       32.40       26.24      4.50 o 
  -2   7   8       15.19       16.70      6.63 o 
  -1   7   8      151.70      212.19      9.28 o 
   0   7   8       84.40       99.13      6.75 o 
   1   7   8       58.49       74.68      6.59 o 
   2   7   8       19.52       18.75      3.54 o 
   3   7   8       20.87       16.38      3.44 o 
   4   7   8      138.12      167.65      9.18 o 
   5   7   8        2.51       -2.90      2.90 o 
   6   7   8        0.55       -4.03      4.03 o 
   7   7   8       20.97       -6.50      6.50 o 
  10   7   8        0.21       -1.30      9.10 o 
 -11   8   8        2.72        2.86      7.28 o 
 -10   8   8       10.26        7.68      5.61 o 
  -9   8   8       11.26       11.59      5.14 o 
  -8   8   8        7.03        1.45      4.87 o 
  -7   8   8       12.26       13.75      5.24 o 
  -6   8   8       49.52       52.86      8.69 o 
  -5   8   8       19.04       18.15      5.24 o 
  -4   8   8       50.73       61.06      8.48 o 
  -3   8   8        1.01       -2.90      4.13 o 
  -2   8   8        1.06       -1.68      3.49 o 
  -1   8   8        0.14       -3.43      3.43 o 
   0   8   8       11.63        2.63      3.50 o 
   1   8   8      121.94      150.51      8.27 o 
   2   8   8        1.90       -3.45      3.45 o 
   3   8   8       30.06       14.01      5.72 o 
   4   8   8        7.94        3.88      3.51 o 
   5   8   8       14.84       10.40      7.54 o 
   6   8   8       13.08       -4.68      6.76 o 
  -7   9   8       15.31        5.27      5.79 o 
  -6   9   8       10.77        6.55      5.79 o 
  -5   9   8        8.37        0.39      5.33 o 
  -4   9   8        0.64        3.09      4.30 o 
  -3   9   8        7.52        3.65      4.47 o 
  -2   9   8        3.33       -3.94      3.94 o 
  -1   9   8        2.02       -5.77      5.77 o 
   0   9   8        2.16       -5.04      5.04 o 
   1   9   8        3.62       -5.33      5.33 o 
   2   9   8        2.07        4.16      7.28 o 
   3   9   8        3.59       -7.28      7.28 o 
   4   9   8        5.60       -3.38      8.06 o 
 -19   1   9       10.16       12.29      6.33 o 
 -18   1   9       29.22       14.83      8.84 o 
 -17   1   9        2.88        1.06      5.00 o 
 -16   1   9        1.42        0.45      3.68 o 
 -15   1   9       19.21       15.27      3.78 o 
 -14   1   9       41.06       59.01     13.50 o 
 -13   1   9        6.46        5.85      3.13 o 
 -12   1   9       26.02       29.77      7.45 o 
 -11   1   9      226.68      244.27     25.11 o 
 -10   1   9        1.41        1.04      2.02 o 
  -9   1   9        0.47       -0.97      1.28 o 
  -8   1   9      338.94      350.50     17.01 o 
  -7   1   9       42.02       45.01      4.13 o 
  -6   1   9      259.41      304.87     13.17 o 
  -5   1   9      539.82      599.28     22.77 o 
  -4   1   9     3071.12     3187.09    132.33 o 
  -3   1   9      531.41      502.62     19.46 o 
  -2   1   9     1192.61     1080.18     27.78 o 
  -1   1   9        4.91        0.80      0.84 o 
   0   1   9     1656.40     1540.76     44.57 o 
   1   1   9        1.75        0.60      1.84 o 
   2   1   9       66.34       71.41      7.04 o 
   3   1   9       46.55       47.14      3.03 o 
   4   1   9      376.02      395.52      7.13 o 
   5   1   9       30.32       13.04      2.25 o 
   6   1   9     1152.50     1138.38     46.03 o 
   7   1   9        2.93        5.67      1.89 o 
   8   1   9      542.35      569.00      9.23 o 
   9   1   9      188.63      195.23      9.45 o 
  10   1   9       15.97       20.63      4.40 o 
  11   1   9       45.54       55.94      7.08 o 
  12   1   9        9.85        2.53      4.69 o 
  13   1   9       17.05       18.60      5.51 o 
  14   1   9        0.32       -5.04      5.04 o 
  15   1   9        0.92        1.30      5.50 o 
 -18   2   9        0.03       -2.09      4.42 o 
 -17   2   9       12.54        4.10      4.16 o 
 -16   2   9        6.18        5.02      3.94 o 
 -15   2   9       33.84       33.17      8.68 o 
 -14   2   9       71.25       78.68     16.65 o 
 -13   2   9      339.04      322.72     20.02 o 
 -12   2   9        0.27        9.70      3.19 o 
 -11   2   9      126.42      146.06      7.37 o 
 -10   2   9        0.47       -1.42      1.62 o 
  -9   2   9        4.09        1.21      1.69 o 
  -8   2   9      131.68      150.21      7.83 o 
  -7   2   9       87.38       72.08      4.16 o 
  -6   2   9        9.67        6.18      1.15 o 
  -5   2   9      891.31      780.24     25.66 o 
  -4   2   9      681.20      622.42     14.68 o 
  -3   2   9      422.87      425.57     12.77 o 
  -2   2   9        0.14        3.05      0.98 o 
  -1   2   9     1578.93     1549.68     54.96 o 
   0   2   9      338.28      380.41     13.62 o 
   1   2   9      381.08      362.95     13.01 o 
   2   2   9      530.35      488.80     17.67 o 
   3   2   9        1.06       -0.43      0.92 o 
   4   2   9       24.97       20.39      4.02 o 
   5   2   9       52.95       28.14      4.79 o 
   6   2   9      259.66      247.07      9.77 o 
   7   2   9      205.70      245.64     14.28 o 
   8   2   9        0.16        3.89      2.02 o 
   9   2   9       42.52       36.32     12.04 o 
  10   2   9       26.59       26.73      9.33 o 
  11   2   9       23.75       32.93     13.14 o 
  12   2   9        7.85       15.71      4.96 o 
  13   2   9       13.68        3.91      5.85 o 
  14   2   9        3.03        3.26      8.97 o 
  15   2   9       13.66        6.18      5.32 o 
 -18   3   9        1.48       -4.74      4.74 o 
 -17   3   9        4.20        6.01      5.74 o 
 -16   3   9        1.01        2.62      4.13 o 
 -15   3   9        0.18       -0.07      3.88 o 
 -14   3   9       77.06       79.16      9.83 o 
 -13   3   9       60.60       72.02      6.77 o 
 -12   3   9      199.67      177.29     10.42 o 
 -11   3   9       50.54       39.58      8.27 o 
 -10   3   9      107.50      126.88      7.04 o 
  -9   3   9      522.54      522.69     28.96 o 
  -8   3   9      439.27      496.01     24.57 o 
  -7   3   9      146.21      154.52     10.63 o 
  -6   3   9      822.08      908.18     28.13 o 
  -5   3   9      219.88      243.38      6.18 o 
  -4   3   9       22.59       13.04      2.66 o 
  -3   3   9      123.31      122.67      3.98 o 
  -2   3   9      167.96      204.89     12.57 o 
  -1   3   9       59.75       32.82      3.85 o 
   0   3   9       40.00       29.61      4.28 o 
   1   3   9      116.41      101.46      4.35 o 
   2   3   9       25.68       24.44      4.13 o 
   3   3   9       44.18       40.94      5.32 o 
   4   3   9      813.46      858.01     33.53 o 
   5   3   9      691.28      762.00     14.98 o 
   6   3   9        0.42        2.68      2.37 o 
   7   3   9       55.07       65.13      5.28 o 
   8   3   9      435.03      474.99      9.58 o 
   9   3   9       53.92       75.75      6.39 o 
  10   3   9      102.51      102.86      6.40 o 
  11   3   9       17.29       18.47      4.78 o 
  12   3   9        4.97        5.46      4.23 o 
  13   3   9        3.88        0.24      4.50 o 
  14   3   9        0.27       -2.67      4.87 o 
  15   3   9        0.20       -7.54      7.54 o 
 -17   4   9       15.16        9.94      5.41 o 
 -16   4   9       17.35       12.97      4.54 o 
 -15   4   9        2.97       -0.46      3.88 o 
 -14   4   9       48.81       62.90      7.35 o 
 -13   4   9       12.65        3.56      3.49 o 
 -12   4   9       18.67       12.58      4.45 o 
 -11   4   9       94.55       98.86      6.87 o 
 -10   4   9        7.15        2.91      3.97 o 
  -9   4   9      519.09      593.84     18.00 o 
  -8   4   9      167.49      175.05      7.12 o 
  -7   4   9       90.58       84.64      5.09 o 
  -6   4   9      231.70      244.58      8.97 o 
  -5   4   9      123.90      112.10      5.03 o 
  -4   4   9       41.24       40.19      8.92 o 
  -3   4   9        0.74        3.04      2.01 o 
  -2   4   9       32.77       24.08      8.06 o 
  -1   4   9       60.41       64.12      4.38 o 
   0   4   9        3.00        3.54      1.80 o 
   1   4   9        3.14        5.70      1.36 o 
   2   4   9       50.07       53.44      3.45 o 
   3   4   9       48.31       43.63      5.19 o 
   4   4   9        2.18        0.62      1.58 o 
   5   4   9       12.94        8.58      2.14 o 
   6   4   9       95.89       99.51      4.53 o 
   7   4   9        8.73        7.01      1.99 o 
   8   4   9       25.28       25.26      6.80 o 
   9   4   9        1.64        6.17      2.65 o 
  10   4   9        9.22       10.55      3.34 o 
  11   4   9       42.39       59.09      7.63 o 
  12   4   9       34.18       26.20      5.24 o 
  13   4   9        1.65        0.13      4.78 o 
  14   4   9        0.22       12.22      5.33 o 
 -16   5   9        0.04       -0.87      4.65 o 
 -15   5   9       13.08       11.44      4.49 o 
 -14   5   9        7.61        6.35      4.12 o 
 -13   5   9        4.47       -1.01      4.16 o 
 -12   5   9      195.72      229.60     10.48 o 
 -11   5   9      222.20      237.42     17.85 o 
 -10   5   9      174.20      209.75     10.62 o 
  -9   5   9       32.85       42.24      6.78 o 
  -8   5   9        1.24        0.14      2.78 o 
  -7   5   9      861.91      965.64     51.74 o 
  -6   5   9     1005.38     1112.95     37.73 o 
  -5   5   9      304.63      349.04     16.63 o 
  -4   5   9       68.02       62.89      6.07 o 
  -3   5   9       65.34       51.13     10.94 o 
  -2   5   9       26.39       12.45      2.58 o 
  -1   5   9        4.54        5.21      3.19 o 
   0   5   9      132.91      140.86     11.55 o 
   1   5   9        0.74        0.45      1.59 o 
   2   5   9      200.47      244.68      9.82 o 
   3   5   9       10.51        8.10      1.65 o 
   4   5   9      136.75      139.23      5.43 o 
   5   5   9       90.83      108.11      6.23 o 
   6   5   9       87.10      109.47      8.06 o 
   7   5   9      166.72      200.20      7.46 o 
   8   5   9       11.61        8.61      2.96 o 
   9   5   9        0.20        7.45      3.76 o 
  10   5   9        4.62        4.00      3.08 o 
  11   5   9       17.74       14.53      4.87 o 
  12   5   9        0.06       -5.33      5.33 o 
  13   5   9        1.69        2.86      7.80 o 
 -15   6   9        0.18        7.74      6.42 o 
 -14   6   9       58.55       65.86     17.89 o 
 -13   6   9       12.79       10.79      5.18 o 
 -12   6   9        2.46        4.57      3.88 o 
 -11   6   9        2.51        0.35      3.45 o 
 -10   6   9       12.33        6.65     15.87 o 
  -9   6   9       54.81       59.75      7.69 o 
  -8   6   9        0.00        1.95      5.07 o 
  -7   6   9        7.51        5.64      3.58 o 
  -6   6   9       12.89        8.48      3.85 o 
  -5   6   9        3.00        2.15      3.64 o 
  -4   6   9       12.37       11.10      2.67 o 
  -3   6   9       28.12       20.07      8.70 o 
  -2   6   9      149.74      152.24      8.71 o 
  -1   6   9       15.58        6.74      2.73 o 
   0   6   9       11.96       13.46      2.47 o 
   1   6   9       39.02       37.71      5.15 o 
   2   6   9       45.05       52.00      4.59 o 
   3   6   9       21.89       20.49      4.29 o 
   4   6   9       29.75       24.19      7.62 o 
   5   6   9        1.46       -1.19      2.07 o 
   6   6   9       34.35       22.56      5.64 o 
   7   6   9       10.71        3.01      2.90 o 
   8   6   9       25.14       18.15      4.80 o 
   9   6   9        3.96       -0.69      4.69 o 
  10   6   9        0.98       -0.52      7.02 o 
  11   6   9        0.60        8.58      8.06 o 
 -13   7   9        0.11       -1.56      7.54 o 
 -12   7   9        2.23        0.33      5.46 o 
 -11   7   9        3.21       -6.24      6.24 o 
 -10   7   9       15.58       12.73      6.37 o 
  -9   7   9        3.63       -1.90      8.32 o 
  -8   7   9       15.26       10.83      7.93 o 
  -7   7   9       50.56       52.87     20.55 o 
  -6   7   9        2.64       -3.84      6.89 o 
  -5   7   9       99.75      121.53      9.24 o 
  -4   7   9      286.14      343.44     11.72 o 
  -3   7   9       66.98       70.95     12.62 o 
  -2   7   9       32.61       28.32      4.74 o 
  -1   7   9        7.51        5.21      3.30 o 
   0   7   9       22.07       22.86      4.47 o 
   1   7   9        2.83       -0.30      3.42 o 
   2   7   9        0.10       -1.12      2.27 o 
   3   7   9       12.17        4.86      4.13 o 
   4   7   9        1.99       -1.58      2.85 o 
   5   7   9        9.42        1.07      2.83 o 
   6   7   9        1.15       -2.73      4.23 o 
 -11   8   9        0.56       -7.28      7.28 o 
 -10   8   9       13.48       11.23     10.79 o 
  -9   8   9       19.29        5.11      5.46 o 
  -8   8   9        0.08       -3.89      4.69 o 
  -7   8   9        3.88        3.13      4.87 o 
  -6   8   9        0.82       -4.40      4.40 o 
  -5   8   9        7.25        0.70      5.59 o 
  -4   8   9       27.22       40.85     14.18 o 
  -3   8   9        4.01       -4.48      4.48 o 
  -2   8   9        0.21        3.86      3.79 o 
  -1   8   9        0.65        0.36      3.54 o 
   0   8   9        6.33        2.38      3.70 o 
   1   8   9       35.21       19.44      4.15 o 
   2   8   9       16.37        1.90      4.69 o 
   3   8   9       19.30        7.13      5.37 o 
   4   8   9        0.08        4.50      4.55 o 
   5   8   9        6.41        4.68      7.80 o 
  -7   9   9        1.69        4.16      8.06 o 
  -6   9   9        9.45        8.82      5.98 o 
  -5   9   9       10.31        2.03      5.61 o 
  -4   9   9        9.42        0.66      4.50 o 
  -3   9   9        0.02       -0.88      4.32 o 
  -2   9   9        2.88        1.41      4.20 o 
  -1   9   9        4.22       -2.95      4.20 o 
   0   9   9        0.04       -5.33     10.53 o 
   1   9   9        7.07       10.92      7.80 o 
   2   9   9       11.48       14.57      7.80 o 
 -19   0  10       30.10       -2.08      8.58 o 
 -18   0  10        5.38       -7.54      7.54 o 
 -17   0  10       11.88        7.02      7.80 o 
 -16   0  10       17.01        8.84      7.28 o 
 -15   0  10       76.52       83.77     15.09 o 
 -14   0  10        4.86        6.50      6.24 o 
 -13   0  10      105.57      127.27      8.31 o 
 -12   0  10      706.16      788.70     70.83 o 
 -11   0  10        3.96       -2.88      3.17 o 
 -10   0  10      248.79      282.98      8.94 o 
  -9   0  10     1498.33     1495.26     86.22 o 
  -8   0  10       76.02      129.55     15.08 o 
  -7   0  10       46.57       28.45      3.13 o 
  -6   0  10       15.23        4.59      1.53 o 
  -5   0  10       16.71       31.20      6.26 o 
  -4   0  10       20.46       14.80      6.08 o 
  -3   0  10      579.83      653.51     41.77 o 
  -2   0  10      250.30      250.07     12.15 o 
  -1   0  10       49.19       50.91      3.63 o 
   0   0  10        4.40        4.47      1.17 o 
   1   0  10      755.50      715.75     33.20 o 
   2   0  10     1850.47     1748.89     70.12 o 
   3   0  10      459.29      398.11     35.86 o 
   4   0  10      167.77      125.08      7.27 o 
   5   0  10       30.00        8.94      2.68 o 
   6   0  10       26.65       14.27      2.99 o 
   7   0  10        1.51        1.95      2.86 o 
   8   0  10       49.56       55.45      7.22 o 
   9   0  10        0.33        0.00      3.12 o 
  10   0  10       20.10       20.55      6.24 o 
  11   0  10       28.36       60.35     10.14 o 
  12   0  10       98.03      124.11     11.97 o 
  13   0  10       68.87       85.59     11.71 o 
  14   0  10       44.15       68.41     14.57 o 
  15   0  10       70.22      111.34     17.17 o 
 -19   1  10       26.27       18.11      6.51 o 
 -18   1  10        3.12        2.87      8.06 o 
 -17   1  10        3.48       -0.80      6.63 o 
 -16   1  10       23.48       18.30      5.30 o 
 -15   1  10       14.19       13.53      3.90 o 
 -14   1  10      119.13      149.05     17.77 o 
 -13   1  10        0.41       -3.02      3.04 o 
 -12   1  10      737.81      827.28     30.18 o 
 -11   1  10       51.55       57.21      6.37 o 
 -10   1  10      365.01      346.51     13.19 o 
  -9   1  10        8.10        9.73      3.03 o 
  -8   1  10      241.79      257.25     11.65 o 
  -7   1  10        7.79       10.34      1.63 o 
  -6   1  10      595.25      642.80     27.94 o 
  -5   1  10      187.84      229.98      5.98 o 
  -4   1  10      700.55      755.90     26.89 o 
  -3   1  10      440.63      408.15     15.28 o 
  -2   1  10      709.64      681.75     25.05 o 
  -1   1  10      331.55      350.54      8.08 o 
   0   1  10      714.27      757.10     28.29 o 
   1   1  10      335.63      351.18     10.87 o 
   2   1  10        5.43        5.86      1.55 o 
   3   1  10      392.72      333.35     12.70 o 
   4   1  10      536.52      612.78     17.24 o 
   5   1  10        0.12        0.34      1.71 o 
   6   1  10      312.98      316.41      6.93 o 
   7   1  10      187.07      182.68      8.75 o 
   8   1  10      222.76      226.52      6.56 o 
   9   1  10        0.31       -0.80      2.52 o 
  10   1  10        3.85        6.21      4.22 o 
  11   1  10        8.83        6.18      4.30 o 
  12   1  10        2.75       -4.40      4.40 o 
  13   1  10       10.26       10.44      5.33 o 
  14   1  10        1.71        4.54      5.48 o 
  15   1  10       20.08       24.72      9.49 o 
 -18   2  10        7.66        2.25      5.48 o 
 -17   2  10        7.68        2.28      4.13 o 
 -16   2  10        0.97       -3.73      3.73 o 
 -15   2  10       29.62       25.54      4.11 o 
 -14   2  10       43.58       46.34     15.15 o 
 -13   2  10      210.57      241.24     11.95 o 
 -12   2  10       65.68       65.97      6.35 o 
 -11   2  10     1140.76     1222.30     45.89 o 
 -10   2  10       15.97       13.06      2.03 o 
  -9   2  10        1.23        0.24      1.65 o 
  -8   2  10      345.44      371.48     15.12 o 
  -7   2  10      238.12      242.10      8.53 o 
  -6   2  10      243.02      329.02     10.57 o 
  -5   2  10      648.01      675.82     19.73 o 
  -4   2  10      910.10      891.75     27.61 o 
  -3   2  10       86.56       94.77      3.45 o 
  -2   2  10      234.11      213.76      7.41 o 
  -1   2  10        3.96        0.91      1.09 o 
   0   2  10      883.81      910.83     33.86 o 
   1   2  10      363.45      378.09     22.31 o 
   2   2  10      120.87      124.65      4.81 o 
   3   2  10      613.82      680.88     25.60 o 
   4   2  10      752.88      768.33     18.35 o 
   5   2  10       63.45       63.63      4.99 o 
   6   2  10        8.82        7.23      1.98 o 
   7   2  10      469.98      465.71     12.23 o 
   8   2  10        1.65        3.72      1.97 o 
   9   2  10      298.10      303.14      8.32 o 
  10   2  10      127.24      131.99      9.34 o 
  11   2  10        1.36        5.72      4.60 o 
  12   2  10       22.27       43.71      6.62 o 
  13   2  10        4.27        5.20      5.15 o 
  14   2  10        0.08       -5.04      5.04 o 
  15   2  10        0.26       15.09      8.84 o 
 -18   3  10        0.67       -3.74      4.86 o 
 -17   3  10       11.31       -0.80      4.54 o 
 -16   3  10       48.83       36.61      6.12 o 
 -15   3  10       59.38       62.24      9.80 o 
 -14   3  10        0.06       -3.46      3.46 o 
 -13   3  10       14.72       12.10      3.55 o 
 -12   3  10       83.75       91.70      6.72 o 
 -11   3  10        4.22        1.73      2.05 o 
 -10   3  10       14.26        8.83      2.13 o 
  -9   3  10       99.81       90.19      6.61 o 
  -8   3  10        7.73        3.17      1.52 o 
  -7   3  10      161.63      159.33      8.17 o 
  -6   3  10        0.24        0.14      1.39 o 
  -5   3  10        7.72        3.25      1.42 o 
  -4   3  10      126.58      149.63      4.48 o 
  -3   3  10      780.93      792.41     15.93 o 
  -2   3  10       60.76       60.01      4.47 o 
  -1   3  10      136.56      120.23      3.81 o 
   0   3  10      279.29      310.79      7.95 o 
   1   3  10      410.92      444.06     14.40 o 
   2   3  10        1.85        2.46      1.23 o 
   3   3  10       18.64       15.04      2.00 o 
   4   3  10       93.76      124.10      5.85 o 
   5   3  10       23.64       28.52      7.77 o 
   6   3  10       36.70       31.84      6.43 o 
   7   3  10        3.02        1.58      1.82 o 
   8   3  10       36.51       35.62      4.37 o 
   9   3  10       11.27        5.04      2.73 o 
  10   3  10        1.15        3.11      4.11 o 
  11   3  10        0.16       -4.05      4.05 o 
  12   3  10       21.31       22.58      5.15 o 
  13   3  10        1.01        2.88      8.06 o 
  14   3  10        0.10       -1.67      5.20 o 
 -17   4  10        2.32       -1.69      5.06 o 
 -16   4  10        3.95        5.00      4.37 o 
 -15   4  10        0.37       -4.43      4.72 o 
 -14   4  10        0.89       -3.40      4.05 o 
 -13   4  10        4.74       -0.45      3.45 o 
 -12   4  10       20.61       12.85      3.63 o 
 -11   4  10       34.15       39.01     14.10 o 
 -10   4  10      377.18      374.78     59.26 o 
  -9   4  10        3.04        5.99      2.85 o 
  -8   4  10        2.42       -0.73      2.60 o 
  -7   4  10       62.24       47.87      8.64 o 
  -6   4  10       28.97       24.63      7.62 o 
  -5   4  10      333.93      366.72     16.73 o 
  -4   4  10      299.50      343.07      7.22 o 
  -3   4  10      254.72      260.25     15.04 o 
  -2   4  10       17.54       13.12      2.06 o 
  -1   4  10       14.56       13.27      2.29 o 
   0   4  10       91.88       97.57      7.18 o 
   1   4  10       51.16       58.62      3.55 o 
   2   4  10      503.24      531.47     11.66 o 
   3   4  10      219.62      230.15      7.29 o 
   4   4  10        1.85       -0.56      1.62 o 
   5   4  10        6.64        4.09      2.19 o 
   6   4  10       48.56       57.75      4.88 o 
   7   4  10       51.74       39.88      9.97 o 
   8   4  10        2.84        1.11      2.56 o 
   9   4  10       34.85       41.25     14.49 o 
  10   4  10       44.73       51.70     14.15 o 
  11   4  10        4.34        1.41      6.50 o 
  12   4  10        1.53        2.88      4.67 o 
  13   4  10        0.65        0.36      5.06 o 
 -16   5  10        1.59       -4.57      4.59 o 
 -15   5  10        2.03       -2.06      5.83 o 
 -14   5  10        5.43        2.85      4.19 o 
 -13   5  10        1.82       -1.08      3.75 o 
 -12   5  10        0.49       -3.40      3.40 o 
 -11   5  10       26.65       22.65      3.75 o 
 -10   5  10        5.08        2.75      3.09 o 
  -9   5  10      109.42      113.53      6.63 o 
  -8   5  10        0.34       -2.10      2.63 o 
  -7   5  10      208.43      222.12     14.87 o 
  -6   5  10      525.26      586.61     31.56 o 
  -5   5  10       28.93       20.40      3.28 o 
  -4   5  10      129.28      139.39     11.25 o 
  -3   5  10      104.01      118.09      6.69 o 
  -2   5  10      147.10      185.14     15.68 o 
  -1   5  10       85.33       86.88      8.55 o 
   0   5  10       79.80       89.22      7.02 o 
   1   5  10       78.67       84.33      6.85 o 
   2   5  10       92.16      102.77      6.61 o 
   3   5  10      300.58      377.87     11.88 o 
   4   5  10        0.72        0.43      1.76 o 
   5   5  10      333.32      385.26      7.50 o 
   6   5  10       12.71       11.94      2.20 o 
   7   5  10        0.00        1.74      2.67 o 
   8   5  10        1.63       -0.65      2.93 o 
   9   5  10        2.02        2.63      4.28 o 
  10   5  10       11.18        8.50      4.58 o 
  11   5  10       10.43        5.97      5.06 o 
  12   5  10        7.36       -2.69      5.32 o 
 -15   6  10       17.40        8.58      9.36 o 
 -14   6  10        0.81       -0.14      4.53 o 
 -13   6  10       28.77       30.46      4.59 o 
 -12   6  10        8.43        0.96      3.65 o 
 -11   6  10        0.04       -3.30      3.30 o 
 -10   6  10        2.69        0.68      4.68 o 
  -9   6  10       69.85       73.84      8.13 o 
  -8   6  10      204.88      259.58     17.05 o 
  -7   6  10        0.92       -1.19      5.98 o 
  -6   6  10      176.07      226.69     10.31 o 
  -5   6  10      157.48      181.30     14.93 o 
  -4   6  10       57.91       73.34      8.40 o 
  -3   6  10      334.14      414.70      9.47 o 
  -2   6  10       79.56       75.27      6.54 o 
  -1   6  10      175.15      181.11      7.46 o 
   0   6  10      172.16      181.61     10.22 o 
   1   6  10        0.76       -1.13      1.78 o 
   2   6  10      143.65      167.20      6.52 o 
   3   6  10        0.35       -2.02      2.02 o 
   4   6  10       11.25        7.31      2.20 o 
   5   6  10        3.27        1.36      2.25 o 
   6   6  10        9.33        4.60      4.29 o 
   7   6  10       37.47       23.04      3.58 o 
   8   6  10        0.22        2.34      3.28 o 
   9   6  10        1.99       -2.74      3.14 o 
  10   6  10       15.64       10.15      7.28 o 
  11   6  10        0.71        4.16      8.06 o 
 -13   7  10        0.55        2.08      8.06 o 
 -12   7  10       12.20        7.02      5.33 o 
 -11   7  10        3.94        0.81      5.06 o 
 -10   7  10       14.72       14.01      8.58 o 
  -9   7  10       15.91        7.55      7.15 o 
  -8   7  10        6.15        2.47      4.41 o 
  -7   7  10       66.93       83.71      8.59 o 
  -6   7  10        0.19       -1.82      5.85 o 
  -5   7  10        4.28        1.04      4.05 o 
  -4   7  10       89.37      105.83     18.21 o 
  -3   7  10        4.51        9.24      4.40 o 
  -2   7  10       25.20       29.50      5.00 o 
  -1   7  10       39.62       40.72      8.86 o 
   0   7  10       46.53       59.67      5.99 o 
   1   7  10        0.01       -2.13      2.13 o 
   2   7  10        9.18        1.13      2.31 o 
   3   7  10        0.06       -2.29      2.29 o 
   4   7  10        4.81        2.94      2.37 o 
   5   7  10        3.29        1.55      3.21 o 
   6   7  10        6.31        4.68      6.24 o 
   7   7  10        0.76        3.38      6.76 o 
 -10   8  10        7.57        1.05      5.51 o 
  -9   8  10       12.96        3.73      5.51 o 
  -8   8  10        6.63       -2.87     12.09 o 
  -7   8  10        1.34        2.49      6.63 o 
  -6   8  10        9.76        8.98      5.04 o 
  -5   8  10        6.04        5.02      5.59 o 
  -4   8  10        7.45        7.20      5.06 o 
  -3   8  10        2.46       -5.07      5.07 o 
  -2   8  10        2.28       -0.17      3.65 o 
  -1   8  10        0.68       -2.87      3.65 o 
   0   8  10       23.32       15.34      4.05 o 
   1   8  10        3.24        4.04      3.25 o 
   2   8  10        1.07       -1.02      4.97 o 
   3   8  10        0.41       -3.25      3.25 o 
   4   8  10        2.76       -1.16      3.85 o 
  -6   9  10        0.84       -5.42      5.42 o 
  -5   9  10        0.02        3.35      5.59 o 
  -4   9  10        1.51        1.94      4.79 o 
  -3   9  10        9.55        1.36      4.58 o 
  -2   9  10        6.61       -1.38      4.30 o 
  -1   9  10       10.77        0.65      5.52 o 
   0   9  10        0.28       -5.20      8.06 o 
   1   9  10        0.11       -2.37      4.17 o 
   2   9  10        2.20       -4.94      4.94 o 
 -18   1  11        0.17        3.42      5.55 o 
 -17   1  11       81.49      101.19     10.28 o 
 -16   1  11        4.40       -0.90      4.74 o 
 -15   1  11       17.43        8.31      3.64 o 
 -14   1  11        1.86        1.90      3.34 o 
 -13   1  11      298.53      351.25     11.90 o 
 -12   1  11      989.25     1048.40     40.15 o 
 -11   1  11      568.43      624.19     23.71 o 
 -10   1  11      201.95      194.15     10.18 o 
  -9   1  11        2.06        1.23      1.38 o 
  -8   1  11       10.40        5.46      1.30 o 
  -7   1  11        0.01        2.55      1.20 o 
  -6   1  11       57.46       56.09      3.21 o 
  -5   1  11      118.88      139.74      4.87 o 
  -4   1  11       28.54       11.15      2.50 o 
  -3   1  11     1788.98     1699.77     49.23 o 
  -2   1  11      164.32      161.03      4.46 o 
  -1   1  11      338.41      432.03     12.88 o 
   0   1  11     2009.50     2033.59     80.19 o 
   1   1  11      164.74      182.32      6.76 o 
   2   1  11     1135.18     1118.01     29.36 o 
   3   1  11      555.95      642.27     24.89 o 
   4   1  11        4.80        6.76      1.83 o 
   5   1  11      283.21      302.50      6.80 o 
   6   1  11      101.73      109.43      7.10 o 
   7   1  11       36.53       26.21      7.06 o 
   8   1  11       34.42       25.48      8.56 o 
   9   1  11       32.71       30.35      7.80 o 
  10   1  11       16.66       19.96      4.96 o 
  11   1  11        1.85        2.80      4.40 o 
  12   1  11       42.90       46.13      8.84 o 
  13   1  11       24.67       43.85     11.71 o 
  14   1  11        2.20        6.36      5.85 o 
 -18   2  11        0.80       -4.58      5.48 o 
 -17   2  11        3.14        3.18      4.12 o 
 -16   2  11       83.72       85.37      7.80 o 
 -15   2  11      101.72      126.47      9.91 o 
 -14   2  11        1.39        1.55      3.47 o 
 -13   2  11       19.61       10.94      3.50 o 
 -12   2  11        0.58        2.57      3.15 o 
 -11   2  11      745.59      759.24     27.44 o 
 -10   2  11      764.32      778.60     25.62 o 
  -9   2  11      194.55      209.80      7.26 o 
  -8   2  11        0.44       -0.11      2.40 o 
  -7   2  11      535.50      540.77     18.58 o 
  -6   2  11        0.11        3.50      1.35 o 
  -5   2  11        3.34        2.00      1.78 o 
  -4   2  11      136.50      140.61      4.30 o 
  -3   2  11     1925.75     2200.41     76.19 o 
  -2   2  11        2.41        3.16      1.13 o 
  -1   2  11      360.54      407.67     13.95 o 
   0   2  11       26.41       17.77      4.08 o 
   1   2  11      319.42      331.74     20.31 o 
   2   2  11     1755.44     1955.72     71.51 o 
   3   2  11        2.12       -0.78      3.12 o 
   4   2  11        0.02        1.20      1.75 o 
   5   2  11       19.63       10.94      2.07 o 
   6   2  11       14.41       12.14      2.70 o 
   7   2  11        9.55        1.02      2.05 o 
   8   2  11       22.04       14.00      4.81 o 
   9   2  11       17.63       21.41     10.56 o 
  10   2  11        2.34       -0.30      5.71 o 
  11   2  11       20.37       17.95      5.00 o 
  12   2  11        1.00        9.95      5.11 o 
  13   2  11        0.12       -1.68      4.96 o 
  14   2  11       13.15       27.12      7.28 o 
 -18   3  11        0.41       -2.08      8.32 o 
 -17   3  11        0.02       -3.64      4.51 o 
 -16   3  11       14.35        9.79      4.42 o 
 -15   3  11        0.61        2.58      3.99 o 
 -14   3  11       26.06       25.97      4.18 o 
 -13   3  11       23.01       17.00      3.85 o 
 -12   3  11      101.20      115.94      7.15 o 
 -11   3  11        6.35        5.84      2.12 o 
 -10   3  11        1.19        2.35      2.76 o 
  -9   3  11       84.82       78.20      9.65 o 
  -8   3  11       11.55        9.02      2.04 o 
  -7   3  11       36.00       30.96      7.44 o 
  -6   3  11      222.31      218.65      9.51 o 
  -5   3  11        2.40        3.04      1.49 o 
  -4   3  11        8.02        4.68      1.48 o 
  -3   3  11       89.01       87.58      6.50 o 
  -2   3  11      467.74      477.31     22.23 o 
  -1   3  11      613.98      627.30     24.21 o 
   0   3  11      673.20      808.42     23.58 o 
   1   3  11      280.04      275.56      6.73 o 
   2   3  11      450.16      493.44     25.62 o 
   3   3  11       23.08       24.94      6.92 o 
   4   3  11       16.68       12.81      2.40 o 
   5   3  11       59.20       65.38      5.24 o 
   6   3  11       79.13       78.34      5.18 o 
   7   3  11       29.02       19.74      5.86 o 
   8   3  11        0.87        1.61      2.88 o 
   9   3  11        0.04        0.31      4.12 o 
  10   3  11        4.48        6.09      2.89 o 
  11   3  11        0.02        4.64      4.94 o 
  12   3  11        0.28        4.73      4.87 o 
  13   3  11        2.63        9.61      5.22 o 
  14   3  11        2.59       11.44      9.10 o 
 -17   4  11        0.01       -1.42      4.95 o 
 -16   4  11       12.58       11.42      5.22 o 
 -15   4  11       12.73       11.36      4.38 o 
 -14   4  11        3.29        2.72      3.96 o 
 -13   4  11       50.45       29.11      4.24 o 
 -12   4  11       18.30       26.60      3.90 o 
 -11   4  11       24.68       33.11      6.53 o 
 -10   4  11        5.25        4.18      2.12 o 
  -9   4  11        2.76        4.18      2.00 o 
  -8   4  11       17.58       25.50      6.76 o 
  -7   4  11       62.48       68.65      6.58 o 
  -6   4  11        0.95       -0.07      1.61 o 
  -5   4  11       65.13       71.04      4.56 o 
  -4   4  11       32.44       25.85      5.48 o 
  -3   4  11      133.36      151.41      5.60 o 
  -2   4  11        5.36        5.17      1.80 o 
  -1   4  11        0.07        0.44      1.83 o 
   0   4  11      108.83       99.07      5.13 o 
   1   4  11      132.05      155.95      7.21 o 
   2   4  11       11.00        4.43      1.71 o 
   3   4  11        9.15        6.48      2.11 o 
   4   4  11        0.00       -1.65      1.75 o 
   5   4  11       65.27       66.75      6.53 o 
   6   4  11      159.64      189.57      6.19 o 
   7   4  11        3.02        0.43      2.03 o 
   8   4  11        5.87        3.55      2.80 o 
   9   4  11       49.51       77.90      6.65 o 
  10   4  11       48.73       84.42      6.61 o 
  11   4  11        0.63       -4.62      4.62 o 
  12   4  11        0.04        4.82      5.42 o 
  13   4  11        0.07        4.24      6.11 o 
 -16   5  11       17.06       14.98      6.59 o 
 -15   5  11        2.27        3.62      4.64 o 
 -14   5  11        0.10        1.17      4.29 o 
 -13   5  11        0.05        0.09      3.80 o 
 -12   5  11        1.34       -2.32      3.40 o 
 -11   5  11       30.05       13.72      3.69 o 
 -10   5  11      100.52      131.07      8.11 o 
  -9   5  11       83.86      115.21      8.21 o 
  -8   5  11       41.52       37.72      4.66 o 
  -7   5  11        9.36        8.91      4.31 o 
  -6   5  11      243.16      264.87      7.96 o 
  -5   5  11        0.43       -1.13      2.39 o 
  -4   5  11      204.32      235.55     14.99 o 
  -3   5  11        0.69       -0.60      2.50 o 
  -2   5  11       28.54       38.57      5.99 o 
  -1   5  11        8.32        6.06      1.99 o 
   0   5  11       90.65      109.79      5.59 o 
   1   5  11      374.15      392.99     16.78 o 
   2   5  11        1.21        0.15      1.84 o 
   3   5  11       62.95       88.84      6.35 o 
   4   5  11       93.31      112.27      5.29 o 
   5   5  11       13.41       10.52      2.15 o 
   6   5  11       55.06       62.07      5.33 o 
   7   5  11       41.46       56.93      6.13 o 
   8   5  11       83.27       87.42     17.11 o 
   9   5  11        8.64        1.03      3.12 o 
  10   5  11       15.45       24.51      4.95 o 
  11   5  11       15.26       10.66      8.06 o 
  12   5  11        0.72       -3.81      5.42 o 
 -14   6  11        1.65        1.64      4.47 o 
 -13   6  11        0.08       -4.46      4.46 o 
 -12   6  11        1.50       -0.60      5.60 o 
 -11   6  11        6.81        4.51      4.37 o 
 -10   6  11       35.68       35.36     20.03 o 
  -9   6  11        2.43       -0.22      3.95 o 
  -8   6  11        2.26        1.14      3.95 o 
  -7   6  11       15.85        6.93      3.95 o 
  -6   6  11        1.70        0.31      3.51 o 
  -5   6  11       96.52      110.46      6.93 o 
  -4   6  11       76.40      104.07      6.79 o 
  -3   6  11       65.03       88.93     11.29 o 
  -2   6  11      223.25      291.11     16.80 o 
  -1   6  11       49.85       43.93     10.19 o 
   0   6  11       11.37        8.25      2.04 o 
   1   6  11       41.86       51.52      5.52 o 
   2   6  11       12.29        5.03      2.60 o 
   3   6  11       24.84       24.41      5.44 o 
   4   6  11        2.54        1.20      2.45 o 
   5   6  11        3.60        6.92      2.61 o 
   6   6  11        8.99        5.89      3.85 o 
   7   6  11       11.76        6.14      8.84 o 
   8   6  11       39.35       43.76     12.49 o 
   9   6  11       21.69       18.26      3.81 o 
  10   6  11       16.38        3.43      5.42 o 
 -12   7  11        8.92        4.47     12.87 o 
 -11   7  11        2.81       -1.17      4.97 o 
 -10   7  11        0.69       -4.78      4.78 o 
  -9   7  11        0.92       -5.98      5.98 o 
  -8   7  11        0.16       -0.91      6.63 o 
  -7   7  11       12.77       14.18      4.67 o 
  -6   7  11       16.98        4.25      4.40 o 
  -5   7  11       25.57       35.95     16.00 o 
  -4   7  11       55.82       70.59      8.87 o 
  -3   7  11       20.89       18.49      3.32 o 
  -2   7  11        2.32       -2.62      2.90 o 
  -1   7  11       21.80       12.30      4.74 o 
   0   7  11      157.90      176.82      7.04 o 
   1   7  11       29.98       17.94      2.76 o 
   2   7  11        3.33        4.77      2.53 o 
   3   7  11        4.22        2.76      2.51 o 
   4   7  11        3.10        4.54      2.75 o 
   5   7  11        0.00       -3.74      3.74 o 
   6   7  11        1.45        4.42      3.90 o 
   7   7  11        0.30        7.02      7.28 o 
 -10   8  11        1.32       -5.08      7.80 o 
  -9   8  11        0.03       -5.24      5.24 o 
  -8   8  11       18.65       22.31     13.79 o 
  -7   8  11        2.37        0.31      4.96 o 
  -6   8  11        0.15       -5.36      8.06 o 
  -5   8  11        0.96       -4.69      4.69 o 
  -4   8  11        7.67        0.51      7.41 o 
  -3   8  11        0.55       -1.13      5.24 o 
  -2   8  11       10.62        4.46      4.18 o 
  -1   8  11        9.57        3.25      5.30 o 
   0   8  11        1.76        2.01      4.86 o 
   1   8  11        3.12        2.71      3.37 o 
   2   8  11        0.00       -3.45      3.45 o 
   3   8  11        0.00       -4.68      4.68 o 
   4   8  11       15.43        2.09      4.00 o 
  -4   9  11        2.68       -4.69      6.14 o 
  -3   9  11        1.70       -7.80      7.80 o 
  -2   9  11        2.05       -7.28      7.28 o 
  -1   9  11        3.56        0.95      7.67 o 
   0   9  11        1.26        2.33      6.37 o 
 -18   0  12       45.36       90.79     18.47 o 
 -17   0  12       13.39       10.92      8.06 o 
 -16   0  12        5.89        4.68      7.28 o 
 -15   0  12       31.55       23.67      7.54 o 
 -14   0  12      174.64      193.90     15.10 o 
 -13   0  12      380.55      446.73     18.49 o 
 -12   0  12        3.92        1.30      5.46 o 
 -11   0  12      876.03     1078.03     90.99 o 
 -10   0  12     1242.33     1339.29     66.44 o 
  -9   0  12        0.12       -0.02      1.93 o 
  -8   0  12       93.50      110.74     12.49 o 
  -7   0  12     3698.17     4151.71    288.12 o 
  -6   0  12      659.59      757.42     68.82 o 
  -5   0  12      193.48      224.15     10.42 o 
  -4   0  12      235.96      216.63     10.58 o 
  -3   0  12      529.46      581.82     31.12 o 
  -2   0  12      233.54      286.54     20.13 o 
  -1   0  12      395.44      361.62     21.77 o 
   0   0  12      329.31      413.42     32.70 o 
   1   0  12        6.96        9.79      3.77 o 
   2   0  12     1313.42     1215.23     38.24 o 
   3   0  12      154.38      177.90     17.96 o 
   4   0  12        0.69        3.45      2.86 o 
   5   0  12       14.37       13.06      7.67 o 
   6   0  12      851.06      893.79     45.43 o 
   7   0  12       45.77       23.20      7.02 o 
   8   0  12      229.29      253.77     30.20 o 
   9   0  12       95.40      103.01      8.25 o 
  10   0  12       41.79       46.56     10.67 o 
  11   0  12        1.00       10.66      6.76 o 
  12   0  12        9.70        3.12      6.76 o 
  13   0  12        0.57        7.54      7.80 o 
  14   0  12        1.50       10.14      9.10 o 
 -18   1  12        7.49       11.29      5.81 o 
 -17   1  12        2.91       12.53      5.30 o 
 -16   1  12       72.67       80.16     12.10 o 
 -15   1  12        3.19        6.73      4.67 o 
 -14   1  12       17.19       12.53      3.79 o 
 -13   1  12       16.43       11.47      3.49 o 
 -12   1  12        6.47        3.99      3.05 o 
 -11   1  12       18.29       12.50      3.28 o 
 -10   1  12       74.67       67.64      6.12 o 
  -9   1  12      332.38      383.64     17.06 o 
  -8   1  12        4.38        4.21      1.39 o 
  -7   1  12      115.05      118.03      8.50 o 
  -6   1  12       70.44       64.18      4.91 o 
  -5   1  12       82.51       95.29      6.87 o 
  -4   1  12       27.27       35.37      2.95 o 
  -3   1  12      494.99      527.44     19.62 o 
  -2   1  12       28.06       51.98      3.09 o 
  -1   1  12       57.23       43.62      4.96 o 
   0   1  12      700.41      743.38     30.87 o 
   1   1  12       47.94       20.24      5.67 o 
   2   1  12       31.97       28.53      5.02 o 
   3   1  12      118.95      137.88      5.48 o 
   4   1  12      166.45      181.25      9.51 o 
   5   1  12        1.00        0.21      1.93 o 
   6   1  12       42.30       23.01      5.93 o 
   7   1  12        9.84        8.78      3.64 o 
   8   1  12       87.27      107.18      5.69 o 
   9   1  12       27.40       35.91     12.38 o 
  10   1  12       49.97       56.28      6.80 o 
  11   1  12        1.10        1.70      4.50 o 
  12   1  12        2.04        2.51      4.87 o 
  13   1  12        0.69       -2.60      5.33 o 
  14   1  12        2.28        1.54      6.04 o 
 -18   2  12        3.76       -1.86      5.62 o 
 -17   2  12        0.09       -4.40      5.06 o 
 -16   2  12       13.40        4.97      4.04 o 
 -15   2  12        0.64       -3.66      3.66 o 
 -14   2  12       14.84       14.14      3.86 o 
 -13   2  12        0.19        0.43      3.41 o 
 -12   2  12      144.47      154.54     10.80 o 
 -11   2  12       30.47       25.96      7.47 o 
 -10   2  12       88.55      101.66      5.31 o 
  -9   2  12      352.84      364.93     21.23 o 
  -8   2  12        0.49        0.73      1.45 o 
  -7   2  12       52.19       53.36      4.79 o 
  -6   2  12       13.19        6.28      1.51 o 
  -5   2  12       59.84       46.37      7.67 o 
  -4   2  12     1213.68     1353.87     39.05 o 
  -3   2  12     2049.09     2262.17     67.26 o 
  -2   2  12        9.00       10.89      1.96 o 
  -1   2  12       15.29       15.30      2.13 o 
   0   2  12        3.63        4.19      1.71 o 
   1   2  12       46.30       39.34      7.98 o 
   2   2  12       17.84       20.59      3.57 o 
   3   2  12       97.24       96.59      5.17 o 
   4   2  12        6.14        2.08      1.90 o 
   5   2  12       66.49       80.68      5.38 o 
   6   2  12        6.82        3.40      2.40 o 
   7   2  12       16.50       11.24      2.22 o 
   8   2  12       40.67       21.40      7.66 o 
   9   2  12       86.77      103.19      6.75 o 
  10   2  12       23.84       28.05      5.32 o 
  11   2  12       64.11       91.10      8.74 o 
  12   2  12        0.00        2.30      5.11 o 
  13   2  12        0.79        2.09      5.51 o 
  14   2  12        2.40       -6.24      8.32 o 
 -17   3  12        1.43       -5.71      5.71 o 
 -16   3  12       10.78        7.07      5.65 o 
 -15   3  12       34.69       32.81      7.43 o 
 -14   3  12        7.65        4.75      3.88 o 
 -13   3  12        0.08        3.96      3.54 o 
 -12   3  12      122.40      121.06      9.38 o 
 -11   3  12        0.68       -1.25      2.61 o 
 -10   3  12       31.69       19.97      5.50 o 
  -9   3  12       34.10       26.84      5.22 o 
  -8   3  12      141.57      153.48      5.59 o 
  -7   3  12       44.03       30.28      5.37 o 
  -6   3  12       23.68       18.59      6.41 o 
  -5   3  12        2.49       -0.02      1.46 o 
  -4   3  12       49.45       59.32      4.19 o 
  -3   3  12       15.99       20.08      7.41 o 
  -2   3  12        8.13        8.46      1.73 o 
  -1   3  12        0.02        1.42      1.46 o 
   0   3  12      129.63      168.87      8.94 o 
   1   3  12      123.92      131.22      5.21 o 
   2   3  12        7.09        2.73      2.06 o 
   3   3  12       11.52       12.88      2.21 o 
   4   3  12       65.98       76.19      5.38 o 
   5   3  12       29.05       21.93      5.86 o 
   6   3  12       86.06       74.99      5.21 o 
   7   3  12       20.28       11.92      4.28 o 
   8   3  12        5.61        3.41      2.83 o 
   9   3  12        0.31       -2.11      2.94 o 
  10   3  12       11.63        7.87      3.07 o 
  11   3  12       27.55       26.60      5.59 o 
  12   3  12        0.00       -4.81      7.67 o 
  13   3  12        0.22        0.19      5.40 o 
 -17   4  12       16.79       29.13     10.14 o 
 -16   4  12        0.08       -4.36      4.36 o 
 -15   4  12        0.34       -4.09      4.09 o 
 -14   4  12        0.85       -3.62      3.66 o 
 -13   4  12        0.20        3.57      3.64 o 
 -12   4  12       13.21       12.32      3.74 o 
 -11   4  12       37.29       54.12      5.25 o 
 -10   4  12        0.00        0.79      2.17 o 
  -9   4  12        3.28       -1.41      1.96 o 
  -8   4  12       98.19       90.66      5.26 o 
  -7   4  12      275.69      309.85      9.14 o 
  -6   4  12      305.88      341.70     13.41 o 
  -5   4  12        1.87        3.82      2.06 o 
  -4   4  12        8.01        6.82      1.94 o 
  -3   4  12       12.80        8.32      3.12 o 
  -2   4  12       42.82       46.42      4.80 o 
  -1   4  12       25.69       36.80      7.21 o 
   0   4  12       38.15       31.38     15.04 o 
   1   4  12        1.25       -0.99      1.82 o 
   2   4  12        9.90        6.03      4.32 o 
   3   4  12        6.82        7.97      2.25 o 
   4   4  12       10.07        9.25      2.70 o 
   5   4  12       53.56       85.46      7.96 o 
   6   4  12       79.02       91.43      5.48 o 
   7   4  12      150.69      164.06     10.33 o 
   8   4  12       41.58       29.49      9.97 o 
   9   4  12        6.39        6.68      3.21 o 
  10   4  12        3.60        2.35      4.78 o 
  11   4  12        0.71       11.21      5.22 o 
  12   4  12        0.73       11.45      5.42 o 
 -15   5  12        3.78        6.96      4.56 o 
 -14   5  12       32.34       42.66     15.61 o 
 -13   5  12        9.19        7.59      4.09 o 
 -12   5  12        0.51       -0.47      3.91 o 
 -11   5  12       29.48       24.60      5.44 o 
 -10   5  12       32.58       22.37      5.67 o 
  -9   5  12        3.97        2.68      2.22 o 
  -8   5  12       18.88       14.44      2.42 o 
  -7   5  12       27.45       21.62      4.85 o 
  -6   5  12      279.20      302.90      7.25 o 
  -5   5  12        7.35        2.15      2.00 o 
  -4   5  12       23.92       15.76      2.56 o 
  -3   5  12       18.34        8.75      2.11 o 
  -2   5  12       88.95       87.26      5.32 o 
  -1   5  12        3.76        0.72      2.52 o 
   0   5  12       39.30       26.48      8.45 o 
   1   5  12       12.47       12.59      2.09 o 
   2   5  12       30.49       39.04      4.57 o 
   3   5  12        2.93        0.59      3.36 o 
   4   5  12       74.98       92.13     11.11 o 
   5   5  12        9.02       12.96      2.61 o 
   6   5  12       10.37        3.84      2.27 o 
   7   5  12        0.81        2.83      3.62 o 
   8   5  12        3.50        6.31      4.55 o 
   9   5  12        0.18       -1.98      3.23 o 
  10   5  12       35.00       38.53     18.28 o 
  11   5  12        7.91        9.11      8.97 o 
 -14   6  12        4.77       -2.64      4.44 o 
 -13   6  12        0.17        2.43      6.05 o 
 -12   6  12        3.48       -1.87      3.75 o 
 -11   6  12       77.62       96.10      7.99 o 
 -10   6  12        0.07       -1.43      5.98 o 
  -9   6  12        1.61        7.00      4.32 o 
  -8   6  12       18.81       23.77      4.85 o 
  -7   6  12        0.52       -1.46      3.95 o 
  -6   6  12       20.22       13.44      3.41 o 
  -5   6  12        0.18       -0.84      2.08 o 
  -4   6  12       16.12        4.72      2.85 o 
  -3   6  12      195.29      238.73      8.08 o 
  -2   6  12      121.65      165.75      6.67 o 
  -1   6  12        6.04        3.98      2.51 o 
   0   6  12        5.07        3.28      2.18 o 
   1   6  12        1.04        1.30      2.11 o 
   2   6  12       30.72       34.53      7.40 o 
   3   6  12       46.61       55.96      6.28 o 
   4   6  12       17.86       14.62      4.43 o 
   5   6  12       23.83       14.44      3.96 o 
   6   6  12        6.08        8.75      5.85 o 
   7   6  12        5.33        8.63      5.20 o 
   8   6  12       31.15       39.21     23.02 o 
   9   6  12       31.14       21.77      5.04 o 
  10   6  12       19.90       -5.72      7.54 o 
 -12   7  12        0.11       -5.05      5.24 o 
 -11   7  12        0.15       -5.46      5.46 o 
 -10   7  12        0.00       -3.66      7.54 o 
  -9   7  12       13.43        8.65      8.58 o 
  -8   7  12       36.72       38.57     23.54 o 
  -7   7  12        0.24       -3.27      4.55 o 
  -6   7  12        0.38       -6.63      6.63 o 
  -5   7  12        0.85       -4.14      5.07 o 
  -4   7  12        0.38        1.93      3.53 o 
  -3   7  12       97.75      134.12      6.76 o 
  -2   7  12       61.57       92.31      6.49 o 
  -1   7  12        0.00       -0.37      2.42 o 
   0   7  12       36.08       19.35      2.77 o 
   1   7  12        1.63       -0.97      2.50 o 
   2   7  12        0.22        4.25      2.49 o 
   3   7  12        0.21       -0.97      2.84 o 
   4   7  12        0.07       -3.55      3.96 o 
   5   7  12       10.75        5.25      6.63 o 
   6   7  12        1.96       10.96      4.45 o 
   7   7  12        3.24       -0.05      4.28 o 
  -9   8  12        0.01       -1.92      6.24 o 
  -8   8  12        1.64       -2.93      5.40 o 
  -7   8  12        0.01       -6.76      6.76 o 
  -6   8  12        5.73       -0.56      5.22 o 
  -5   8  12       47.32       27.59      9.36 o 
  -4   8  12       28.39       10.79      6.37 o 
  -3   8  12       16.19       10.59     10.66 o 
  -2   8  12        0.15       -5.45      5.45 o 
  -1   8  12        3.95       -0.17      3.16 o 
   0   8  12        2.45        0.68      3.32 o 
   1   8  12        0.38       -0.27      3.59 o 
   2   8  12       17.98       17.64      5.07 o 
   3   8  12        0.76       -4.25      6.50 o 
   4   8  12       19.55        4.94     10.14 o 
 -18   1  13        0.79        2.66      5.77 o 
 -17   1  13       44.65       72.44      9.89 o 
 -16   1  13        0.01        1.81      8.97 o 
 -15   1  13        7.13        7.63      4.85 o 
 -14   1  13        0.29       -0.37      4.30 o 
 -13   1  13       20.35       16.57      3.50 o 
 -12   1  13        2.76        1.47      3.02 o 
 -11   1  13      309.73      358.15     13.74 o 
 -10   1  13        8.59        7.66      2.63 o 
  -9   1  13       12.53       15.30      2.67 o 
  -8   1  13      135.07      136.63      5.54 o 
  -7   1  13      122.47      126.46      6.03 o 
  -6   1  13      651.49      754.28     25.94 o 
  -5   1  13     1237.59     1332.58     48.80 o 
  -4   1  13       63.31       65.99      4.17 o 
  -3   1  13       56.37       58.47      3.57 o 
  -2   1  13      157.31      156.96      3.91 o 
  -1   1  13        2.83        0.58      1.75 o 
   0   1  13      557.73      565.57     16.91 o 
   1   1  13      351.16      408.92     14.78 o 
   2   1  13       67.29       73.65      5.22 o 
   3   1  13      630.37      702.86     25.72 o 
   4   1  13       85.24       94.67      5.67 o 
   5   1  13       97.45      108.41      7.36 o 
   6   1  13       90.17       98.12      5.63 o 
   7   1  13       99.85      109.91      8.26 o 
   8   1  13        3.20        2.99      2.10 o 
   9   1  13       84.34       99.54      6.70 o 
  10   1  13       11.93       14.44      4.77 o 
  11   1  13       32.48       44.39     10.40 o 
  12   1  13       15.33       10.18      5.59 o 
  13   1  13        3.32       15.73      9.10 o 
 -18   2  13        4.54       -5.42      5.55 o 
 -17   2  13        0.06       -4.71      5.04 o 
 -16   2  13       14.41       10.40      4.33 o 
 -15   2  13        0.57       -3.69      3.69 o 
 -14   2  13        5.51        0.73      3.60 o 
 -13   2  13       30.34       19.99      3.87 o 
 -12   2  13        5.89        1.82      2.96 o 
 -11   2  13       95.39      111.12      6.61 o 
 -10   2  13       13.55       10.44      2.55 o 
  -9   2  13      266.51      325.46     16.11 o 
  -8   2  13       46.04       62.06      4.55 o 
  -7   2  13       17.98       10.21      2.20 o 
  -6   2  13      653.50      673.45     21.32 o 
  -5   2  13      539.46      582.21     17.88 o 
  -4   2  13      449.95      472.80     11.93 o 
  -3   2  13        2.47        2.32      1.65 o 
  -2   2  13       39.27       36.96      4.13 o 
  -1   2  13      655.85      728.62     31.75 o 
   0   2  13      144.99      149.45      8.98 o 
   1   2  13        2.96       -0.67      1.77 o 
   2   2  13      261.58      304.56     15.11 o 
   3   2  13        3.45        3.09      2.01 o 
   4   2  13        0.47       -2.10      2.10 o 
   5   2  13        3.42        1.72      2.02 o 
   6   2  13       56.17       81.40      5.41 o 
   7   2  13       70.91       96.54     11.45 o 
   8   2  13        1.65       -0.58      2.89 o 
   9   2  13        9.50        3.30      3.06 o 
  10   2  13        1.80        0.86      9.36 o 
  11   2  13        1.94        1.75      5.06 o 
  12   2  13        1.98       -1.51      5.37 o 
  13   2  13        1.27        8.33      6.06 o 
 -17   3  13        0.61       -4.83      4.83 o 
 -16   3  13       23.87       14.60      4.75 o 
 -15   3  13       20.95       15.66      4.47 o 
 -14   3  13        4.66        2.73      3.95 o 
 -13   3  13       25.48       14.50      3.83 o 
 -12   3  13       99.29       90.74     10.75 o 
 -11   3  13        7.90        8.02      3.45 o 
 -10   3  13        4.23        1.26      2.69 o 
  -9   3  13       20.37       20.51      6.45 o 
  -8   3  13        3.05        1.18      1.68 o 
  -7   3  13       58.64       56.62      4.46 o 
  -6   3  13        0.02       -0.54      2.26 o 
  -5   3  13      249.06      281.99      7.11 o 
  -4   3  13      118.49      136.38      4.90 o 
  -3   3  13        8.28        5.80      1.75 o 
  -2   3  13       28.74       15.28      1.97 o 
  -1   3  13      246.34      209.60      7.29 o 
   0   3  13      178.64      196.19      5.91 o 
   1   3  13      123.76      119.14      8.62 o 
   2   3  13       72.56       69.18      6.23 o 
   3   3  13      355.52      409.38     12.33 o 
   4   3  13       22.89       16.19      2.31 o 
   5   3  13       26.52       20.15      2.93 o 
   6   3  13        1.20       -1.72      1.92 o 
   7   3  13       19.08       15.54      2.84 o 
   8   3  13        3.13        1.09      4.24 o 
   9   3  13        0.21       -0.59      2.97 o 
  10   3  13        1.69        0.65      4.97 o 
  11   3  13        0.02        9.84      5.72 o 
  12   3  13        3.03        3.39      9.23 o 
 -16   4  13       20.73       18.10      5.17 o 
 -15   4  13       17.22       14.85      4.54 o 
 -14   4  13        0.17       -3.52      3.69 o 
 -13   4  13       10.45        2.03      3.62 o 
 -12   4  13       11.70       12.13      3.55 o 
 -11   4  13        5.33        2.92      3.43 o 
 -10   4  13       23.38       13.76      2.48 o 
  -9   4  13       26.57       15.13      2.44 o 
  -8   4  13       19.56       14.71      2.27 o 
  -7   4  13       91.94      106.23      5.38 o 
  -6   4  13      319.03      361.97     12.55 o 
  -5   4  13       69.90       84.59      7.78 o 
  -4   4  13      250.15      279.60     14.58 o 
  -3   4  13       13.40        7.62      3.68 o 
  -2   4  13      228.51      241.54     13.04 o 
  -1   4  13      222.83      262.59      7.95 o 
   0   4  13      135.68      127.85     10.01 o 
   1   4  13        1.25        3.18      2.26 o 
   2   4  13       11.52       11.59      4.75 o 
   3   4  13        9.42        7.81      2.11 o 
   4   4  13        2.71        6.72      4.27 o 
   5   4  13       24.25       32.41      7.47 o 
   6   4  13      109.56      156.70      6.27 o 
   7   4  13        0.05        1.99      3.29 o 
   8   4  13        9.57       12.97      5.04 o 
   9   4  13       17.86        9.54      3.23 o 
  10   4  13       12.02       14.13      3.47 o 
  11   4  13       11.02       20.33      5.55 o 
 -15   5  13        0.97       -1.43      4.43 o 
 -14   5  13        6.20        1.00      4.30 o 
 -13   5  13        2.10       -2.85      3.81 o 
 -12   5  13        1.85       -4.06      4.06 o 
 -11   5  13       61.63       63.00      6.16 o 
 -10   5  13       95.96      104.71      6.00 o 
  -9   5  13       64.21       83.23      5.75 o 
  -8   5  13       48.16       36.48      3.94 o 
  -7   5  13       59.37       60.37     10.06 o 
  -6   5  13       68.61       81.73      7.49 o 
  -5   5  13      298.82      366.40      9.17 o 
  -4   5  13        0.26       -1.61      2.05 o 
  -3   5  13        9.11        3.97      1.95 o 
  -2   5  13      415.46      484.23     16.88 o 
  -1   5  13      166.20      167.84     10.18 o 
   0   5  13      118.06      138.24      6.84 o 
   1   5  13      195.72      188.76     11.71 o 
   2   5  13      177.00      261.55      8.27 o 
   3   5  13        8.64        2.49      2.46 o 
   4   5  13       18.71       10.99      3.17 o 
   5   5  13        3.60        1.35      3.11 o 
   6   5  13       64.12       76.38      8.55 o 
   7   5  13       45.31       71.35      6.75 o 
   8   5  13       13.17        9.37      3.44 o 
   9   5  13        2.45       -3.40      3.40 o 
  10   5  13        0.97       -0.41      5.50 o 
 -14   6  13       10.73        0.84      6.37 o 
 -13   6  13        5.30       -2.06      9.37 o 
 -12   6  13       13.71       12.63      4.40 o 
 -11   6  13        4.84        2.56      4.12 o 
 -10   6  13       14.64       10.30      3.16 o 
  -9   6  13       17.33       18.31      7.44 o 
  -8   6  13        9.84        0.63      2.83 o 
  -7   6  13       11.41        8.18      5.30 o 
  -6   6  13       17.10       11.88      2.51 o 
  -5   6  13        1.81        0.21      2.24 o 
  -4   6  13        1.22        1.51      2.27 o 
  -3   6  13       11.31        9.16      2.38 o 
  -2   6  13        0.03       -1.01      2.39 o 
  -1   6  13      135.50      173.19      7.64 o 
   0   6  13       37.49       69.29      6.61 o 
   1   6  13        0.13        0.20      2.14 o 
   2   6  13        2.88        1.35      2.48 o 
   3   6  13        4.56        2.05      2.63 o 
   4   6  13        6.21        6.02      3.18 o 
   5   6  13        0.52       -2.34      5.46 o 
   6   6  13        0.63       -1.63      5.07 o 
   7   6  13        0.25       -0.30      3.98 o 
   8   6  13        0.01       -3.12      4.37 o 
   9   6  13        0.21       -2.05      4.68 o 
 -12   7  13        8.74       -7.80      7.80 o 
 -11   7  13        2.45       -3.96      3.96 o 
 -10   7  13        0.18       -3.30      5.05 o 
  -9   7  13        0.08       -3.07      3.07 o 
  -8   7  13        0.60       -2.14      8.20 o 
  -7   7  13        1.03       -2.66      5.35 o 
  -6   7  13        0.12        0.52      2.95 o 
  -5   7  13        0.97       -1.52      2.74 o 
  -4   7  13        3.31       -0.09      2.44 o 
  -3   7  13       18.64       23.42     11.77 o 
  -2   7  13       28.36       33.07     10.43 o 
  -1   7  13        1.57       -0.25      2.51 o 
   0   7  13        2.18        2.07      3.34 o 
   1   7  13       16.41        7.69      2.97 o 
   2   7  13        0.10        1.95      4.26 o 
   3   7  13        0.39       -2.33      4.35 o 
   4   7  13        0.80       -2.38      3.01 o 
   5   7  13        5.07        0.62      4.33 o 
   6   7  13        5.30       13.24      5.59 o 
   7   7  13        0.46        3.27      4.55 o 
  -8   8  13        5.87        0.45      3.78 o 
  -7   8  13        8.03        2.81      3.57 o 
  -6   8  13        1.69       -2.24      6.22 o 
  -5   8  13        6.03        1.39      3.72 o 
  -4   8  13       46.44       26.93     10.02 o 
  -3   8  13       32.32       34.74     19.51 o 
  -2   8  13        1.82       -0.88      3.49 o 
  -1   8  13        0.01       -2.56      3.51 o 
   0   8  13        0.07        0.68      3.68 o 
   1   8  13        0.16       -1.70      5.72 o 
   2   8  13        6.54        0.24      4.81 o 
   3   8  13        1.86       -9.10      9.10 o 
   4   8  13        0.09       -9.10      9.10 o 
 -18   0  14       14.61       25.23      8.84 o 
 -17   0  14       10.17        8.06      8.58 o 
 -16   0  14        2.98       -3.12      6.76 o 
 -15   0  14       28.30       16.91      7.54 o 
 -14   0  14        8.79       12.22      7.02 o 
 -13   0  14        6.98        2.60      6.50 o 
 -12   0  14      188.00      204.06     15.10 o 
 -11   0  14       18.68       21.33      5.98 o 
 -10   0  14      990.33     1211.46     71.44 o 
  -9   0  14      358.25      432.90     26.88 o 
  -8   0  14       26.33       14.12      6.58 o 
  -7   0  14      119.79      148.03      8.11 o 
  -6   0  14      129.20      114.64      6.00 o 
  -5   0  14      745.82      809.20     25.14 o 
  -4   0  14      616.19      714.58     35.19 o 
  -3   0  14      824.83      937.51     33.97 o 
  -2   0  14       16.53       12.41      5.50 o 
  -1   0  14      331.48      322.03     17.33 o 
   0   0  14      663.51      721.36     28.71 o 
   1   0  14       89.27      107.83      7.78 o 
   2   0  14        4.11        1.51      2.71 o 
   3   0  14      620.81      667.13     13.28 o 
   4   0  14      434.07      479.28     18.89 o 
   5   0  14        1.48        3.95      2.77 o 
   6   0  14      162.57      182.28      9.37 o 
   7   0  14       16.33        4.48      6.37 o 
   8   0  14        1.72       -2.91      2.91 o 
   9   0  14       57.32       99.38     10.93 o 
  10   0  14        3.46       12.22      6.76 o 
  11   0  14        4.76        4.68      6.76 o 
  12   0  14        1.54        2.86      7.28 o 
 -18   1  14        9.46        0.04      5.92 o 
 -17   1  14        0.17       -4.72      5.30 o 
 -16   1  14       25.04       22.51      5.69 o 
 -15   1  14       26.09       39.38     22.76 o 
 -14   1  14        0.01       -4.37      4.37 o 
 -13   1  14       13.35       22.26      4.62 o 
 -12   1  14       63.13       46.26      6.94 o 
 -11   1  14       77.18      105.76      6.54 o 
 -10   1  14      294.96      336.71     22.55 o 
  -9   1  14       58.26       40.80      7.69 o 
  -8   1  14       13.96       11.14      3.85 o 
  -7   1  14      178.00      213.07      9.38 o 
  -6   1  14       64.57       53.90      3.86 o 
  -5   1  14       10.47        6.77      1.53 o 
  -4   1  14       13.62        9.07      1.52 o 
  -3   1  14        3.71        0.24      1.36 o 
  -2   1  14       83.69       72.46      4.12 o 
  -1   1  14      147.84      149.28      7.66 o 
   0   1  14        9.44       13.14      3.60 o 
   1   1  14      221.82      246.83      9.21 o 
   2   1  14       10.90        7.19      3.75 o 
   3   1  14      101.46       90.74      5.68 o 
   4   1  14       76.52       78.81      5.53 o 
   5   1  14       14.17       13.69      2.33 o 
   6   1  14       18.18        8.00      2.23 o 
   7   1  14        6.75        6.16      3.57 o 
   8   1  14        9.43        1.92      2.22 o 
   9   1  14       48.15       56.25     18.14 o 
  10   1  14       21.57       15.09      5.15 o 
  11   1  14        6.17        9.88      5.15 o 
  12   1  14        0.70       -5.07      5.33 o 
 -17   2  14        1.84        1.94      5.37 o 
 -16   2  14       34.64       38.93      6.14 o 
 -15   2  14       38.36       49.51      9.91 o 
 -14   2  14       73.11       79.69      7.21 o 
 -13   2  14       72.66      102.66     10.76 o 
 -12   2  14      217.16      263.89     15.57 o 
 -11   2  14      632.31      755.17     14.80 o 
 -10   2  14      124.83      132.02      6.76 o 
  -9   2  14      132.18      117.49      8.49 o 
  -8   2  14       55.93       51.04      9.55 o 
  -7   2  14        8.63        5.30      1.93 o 
  -6   2  14        2.02        0.05      1.61 o 
  -5   2  14       14.26       11.65      1.75 o 
  -4   2  14        0.13        0.09      1.52 o 
  -3   2  14      176.64      186.90      7.31 o 
  -2   2  14       28.20       22.57      6.35 o 
  -1   2  14      196.33      236.25      6.30 o 
   0   2  14       43.40       38.79      7.58 o 
   1   2  14       82.15       75.68      5.26 o 
   2   2  14       19.50       17.05      4.54 o 
   3   2  14       50.43       35.11      6.35 o 
   4   2  14        0.11       -2.30      2.30 o 
   5   2  14       82.47      101.41      5.60 o 
   6   2  14        0.56       -0.88      2.03 o 
   7   2  14       24.04       12.84      2.55 o 
   8   2  14      118.01      139.28     10.93 o 
   9   2  14       42.10       48.73     15.86 o 
  10   2  14       26.30       28.74      5.79 o 
  11   2  14       12.66       12.63      5.59 o 
  12   2  14        0.31       -3.68      5.55 o 
 -17   3  14        2.56       -1.23      4.84 o 
 -16   3  14       18.45       17.38      4.81 o 
 -15   3  14        9.82        7.79      4.36 o 
 -14   3  14       17.91       14.12      4.19 o 
 -13   3  14        0.26       -2.29      3.52 o 
 -12   3  14        3.28        6.76      3.54 o 
 -11   3  14        0.31       -1.99      2.20 o 
 -10   3  14       28.51       13.16      3.72 o 
  -9   3  14       81.63       82.27      5.28 o 
  -8   3  14      239.07      260.24      9.60 o 
  -7   3  14        3.73        3.97      1.76 o 
  -6   3  14        0.22       -1.12      1.71 o 
  -5   3  14        3.31        5.56      1.83 o 
  -4   3  14       33.81       40.45      5.94 o 
  -3   3  14       42.63       42.74      4.91 o 
  -2   3  14      100.94      121.94      6.71 o 
  -1   3  14        9.83        5.74      3.56 o 
   0   3  14      257.97      281.42      9.77 o 
   1   3  14        0.56       -0.42      2.04 o 
   2   3  14      139.83      152.55     10.82 o 
   3   3  14       11.14        9.63      2.25 o 
   4   3  14       44.07       47.74      8.82 o 
   5   3  14       39.24       30.98      7.32 o 
   6   3  14        1.29        1.80      2.18 o 
   7   3  14        1.21        0.41      2.30 o 
   8   3  14       11.33        7.59      6.73 o 
   9   3  14        1.58        1.05      3.13 o 
  10   3  14       17.72       20.81      5.89 o 
  11   3  14        0.29       -2.73      8.97 o 
  12   3  14        4.58        0.63      8.45 o 
 -16   4  14        8.80       10.93      4.94 o 
 -15   4  14        0.06       -1.13      4.22 o 
 -14   4  14       33.79       31.17      4.54 o 
 -13   4  14       36.36       25.49      4.22 o 
 -12   4  14       29.32       31.69      7.53 o 
 -11   4  14        0.13       -2.30      2.30 o 
 -10   4  14       31.89       25.90      7.47 o 
  -9   4  14      185.22      197.62     14.28 o 
  -8   4  14        0.30        1.81      2.03 o 
  -7   4  14      259.87      310.80     11.07 o 
  -6   4  14      118.21      141.58      5.36 o 
  -5   4  14        0.12        1.52      1.91 o 
  -4   4  14       89.34       75.60      6.99 o 
  -3   4  14       44.17       33.39      9.02 o 
  -2   4  14       16.96       12.01      2.40 o 
  -1   4  14        5.78        3.67      3.43 o 
   0   4  14       12.69        9.73      2.72 o 
   1   4  14       12.12       13.94      2.54 o 
   2   4  14       67.53       59.77      6.04 o 
   3   4  14      129.33      165.65     13.28 o 
   4   4  14       17.99       10.44      3.64 o 
   5   4  14       68.77       89.65      5.90 o 
   6   4  14        0.53        1.46      2.67 o 
   7   4  14       37.23       42.10      5.20 o 
   8   4  14       59.13       92.87      8.95 o 
   9   4  14        3.85        3.59      3.73 o 
  10   4  14        1.17       -2.63      3.49 o 
  11   4  14        0.48       10.96      5.81 o 
 -15   5  14        0.83       -2.29      4.95 o 
 -14   5  14        1.07        0.41      4.33 o 
 -13   5  14       15.74       15.41      4.35 o 
 -12   5  14        0.71       -2.19      3.95 o 
 -11   5  14        0.33       -1.85      2.63 o 
 -10   5  14        0.45        4.68      3.83 o 
  -9   5  14        1.35       -2.32      2.32 o 
  -8   5  14       45.82       46.29     10.40 o 
  -7   5  14        6.99        2.33      2.40 o 
  -6   5  14       17.43       12.83      4.12 o 
  -5   5  14       58.87       72.87      5.47 o 
  -4   5  14        0.59       -0.48      2.02 o 
  -3   5  14      105.50      134.04      6.69 o 
  -2   5  14        0.15        2.39      2.24 o 
  -1   5  14      107.34      114.36      6.71 o 
   0   5  14       15.90        8.79      4.40 o 
   1   5  14       10.88       11.21      3.43 o 
   2   5  14       48.14       59.20      9.48 o 
   3   5  14        0.08        2.78      2.46 o 
   4   5  14       13.25        6.78      2.60 o 
   5   5  14        6.98        4.56      2.77 o 
   6   5  14      100.13      134.69      8.14 o 
   7   5  14       11.76        9.05      4.33 o 
   8   5  14        0.16       -3.38      3.38 o 
   9   5  14        0.30        2.67      6.54 o 
  10   5  14        1.58        2.86      9.36 o 
 -13   6  14       14.19       10.21      4.69 o 
 -12   6  14       27.26       14.83      4.72 o 
 -11   6  14       34.16       26.28     11.41 o 
 -10   6  14        1.02        3.50      5.20 o 
  -9   6  14        0.02       -3.19      3.19 o 
  -8   6  14        5.18        1.79      3.13 o 
  -7   6  14        9.90        8.84      3.25 o 
  -6   6  14       33.07       29.61      8.40 o 
  -5   6  14        0.01       -1.92      2.27 o 
  -4   6  14      105.42      122.46      7.40 o 
  -3   6  14        8.26       24.06     11.13 o 
  -2   6  14       18.32       11.87      2.76 o 
  -1   6  14       13.40        9.95      3.42 o 
   0   6  14       78.32      109.10      8.24 o 
   1   6  14       14.07        4.82      2.62 o 
   2   6  14       14.99       20.23      9.21 o 
   3   6  14       61.33       71.79     10.85 o 
   4   6  14        2.53       -2.34      2.70 o 
   5   6  14        0.00       -1.05      2.77 o 
   6   6  14        0.66       -2.15      4.01 o 
   7   6  14        0.57       -0.78      5.85 o 
   8   6  14        1.39       -2.96      6.76 o 
 -11   7  14        4.98       -3.75      3.75 o 
 -10   7  14        0.67       -0.17      3.62 o 
  -9   7  14        1.07       -0.46      3.81 o 
  -8   7  14        0.56       -3.72      3.72 o 
  -7   7  14        2.85       -3.18      3.18 o 
  -6   7  14        1.82       -1.65      3.13 o 
  -5   7  14        3.14       -1.69      2.64 o 
  -4   7  14        1.52       -0.29      2.96 o 
  -3   7  14       51.82       40.56     14.05 o 
  -2   7  14       16.85       16.41      3.05 o 
  -1   7  14        0.73        0.05      2.64 o 
   0   7  14        3.27        4.57      2.85 o 
   1   7  14        3.70        6.15      3.70 o 
   2   7  14       13.32        8.22      3.14 o 
   3   7  14        5.31        2.30      3.67 o 
   4   7  14        0.00        0.09      3.14 o 
   5   7  14        1.42       -1.44      7.80 o 
   6   7  14        0.80       -8.32      8.32 o 
  -8   8  14       11.76       -7.02      7.54 o 
  -7   8  14       10.77       -1.04      8.84 o 
  -6   8  14        5.08        1.35      4.37 o 
  -5   8  14        1.52        0.97      9.75 o 
  -4   8  14        3.33        8.28      4.45 o 
  -3   8  14       25.95       19.10      4.80 o 
  -2   8  14        0.97       -3.51      3.51 o 
  -1   8  14        3.45        2.86      3.21 o 
   0   8  14        0.00       -0.52      3.21 o 
   1   8  14        0.36       -3.32      4.18 o 
   2   8  14        8.35       -7.12      8.84 o 
 -17   1  15        3.66       -2.19      5.59 o 
 -16   1  15       23.91       39.96     17.04 o 
 -15   1  15        8.92       13.24      5.04 o 
 -14   1  15       22.08       22.34      4.96 o 
 -13   1  15       19.15       28.56     18.86 o 
 -12   1  15        1.99       -1.37      2.94 o 
 -11   1  15      430.40      486.53     17.71 o 
 -10   1  15      541.51      679.65     21.98 o 
  -9   1  15        0.00        0.27      1.68 o 
  -8   1  15      456.15      486.77     19.42 o 
  -7   1  15        2.29       -0.03      1.69 o 
  -6   1  15      138.11      153.62      5.52 o 
  -5   1  15       89.47       94.38      4.97 o 
  -4   1  15       33.65       28.83      5.66 o 
  -3   1  15      148.86      158.00      6.59 o 
  -2   1  15      120.02      128.95      9.09 o 
  -1   1  15      168.86      196.19      6.16 o 
   0   1  15       59.51       67.25      5.26 o 
   1   1  15      752.01      811.56     25.29 o 
   2   1  15      124.81      130.50      6.02 o 
   3   1  15        0.04       -1.12      2.05 o 
   4   1  15        4.20        3.88      2.11 o 
   5   1  15        2.34        2.12      2.11 o 
   6   1  15       36.40       20.70      5.26 o 
   7   1  15       37.16       55.03      5.60 o 
   8   1  15       29.29       26.48     10.66 o 
   9   1  15        1.43        3.10      3.14 o 
  10   1  15       10.91       10.62      5.32 o 
  11   1  15        8.70        3.45      5.30 o 
  12   1  15        3.64        2.81      5.79 o 
 -17   2  15        2.42       -3.56      8.45 o 
 -16   2  15        0.07       -6.11      6.11 o 
 -15   2  15        6.34       -1.85      4.81 o 
 -14   2  15        3.01        1.18      4.38 o 
 -13   2  15       14.34        6.04      5.96 o 
 -12   2  15      116.47      121.14      7.10 o 
 -11   2  15       23.52       16.69      3.32 o 
 -10   2  15       21.33       12.93      2.34 o 
  -9   2  15       11.49       19.22      6.72 o 
  -8   2  15      190.45      205.42      5.75 o 
  -7   2  15      122.94      132.56      5.28 o 
  -6   2  15        1.57        0.82      2.21 o 
  -5   2  15        2.73        5.64      1.83 o 
  -4   2  15        1.59       -0.38      1.67 o 
  -3   2  15      165.22      185.31      6.76 o 
  -2   2  15      322.76      388.81      8.57 o 
  -1   2  15       10.98        2.87      2.04 o 
   0   2  15       42.01       43.81     10.40 o 
   1   2  15        3.09        2.61      2.08 o 
   2   2  15      223.00      262.27     14.66 o 
   3   2  15      199.06      219.71      6.49 o 
   4   2  15       14.25       11.68      3.23 o 
   5   2  15      117.88      144.77     11.03 o 
   6   2  15       30.72       31.11     11.00 o 
   7   2  15        0.27       -0.81      3.30 o 
   8   2  15        2.04        1.12      3.22 o 
   9   2  15        7.86       17.01     12.97 o 
  10   2  15        8.05       21.06      7.28 o 
  11   2  15        0.88        2.08      5.67 o 
 -17   3  15        0.04       -3.38      9.10 o 
 -16   3  15        3.65        1.48      4.69 o 
 -15   3  15        0.80       -4.12      4.12 o 
 -14   3  15        1.41        1.65      4.04 o 
 -13   3  15       57.31       66.48      7.55 o 
 -12   3  15       22.14       18.79      3.80 o 
 -11   3  15       98.26      123.59      7.33 o 
 -10   3  15       38.69       31.35      8.18 o 
  -9   3  15      105.85      121.82      5.81 o 
  -8   3  15      101.97      114.02      7.76 o 
  -7   3  15       36.52       21.82      4.32 o 
  -6   3  15        0.37       -1.69      1.86 o 
  -5   3  15       96.71       96.56      4.96 o 
  -4   3  15       14.08       13.03      1.92 o 
  -3   3  15        2.05        7.74      2.30 o 
  -2   3  15        7.75        2.56      2.30 o 
  -1   3  15      127.11      149.23      7.16 o 
   0   3  15       83.14       97.26      6.70 o 
   1   3  15       34.41       24.32      5.44 o 
   2   3  15       24.41       20.22      6.83 o 
   3   3  15       19.45       17.46      6.96 o 
   4   3  15        3.71        2.63      2.63 o 
   5   3  15        2.43       -1.26      2.63 o 
   6   3  15       31.78       26.96      7.47 o 
   7   3  15       21.81       23.52      5.14 o 
   8   3  15        0.07       -2.92      3.07 o 
   9   3  15       17.13       16.95      3.69 o 
  10   3  15        2.04        4.45      5.67 o 
  11   3  15        6.56        7.02      5.89 o 
 -16   4  15       11.51       16.03      4.94 o 
 -15   4  15       16.22       14.38      4.71 o 
 -14   4  15       13.36        7.95      4.26 o 
 -13   4  15       33.07       35.90     11.71 o 
 -12   4  15        0.08        2.05      3.50 o 
 -11   4  15       47.50       45.67     14.04 o 
 -10   4  15       80.07      102.21      6.07 o 
  -9   4  15        3.43       -1.65      2.27 o 
  -8   4  15        0.07        0.06      3.57 o 
  -7   4  15        2.48        1.42      1.75 o 
  -6   4  15       29.75       17.07      4.93 o 
  -5   4  15      217.64      245.73     14.80 o 
  -4   4  15      146.09      169.76     11.21 o 
  -3   4  15      281.93      345.71     17.53 o 
  -2   4  15       29.38       17.50      3.72 o 
  -1   4  15        4.34       -0.92      2.19 o 
   0   4  15       14.41        5.85      2.36 o 
   1   4  15       36.91       58.18      8.01 o 
   2   4  15       25.28       15.49      5.36 o 
   3   4  15       84.49       91.69      6.85 o 
   4   4  15       33.44       27.62      7.04 o 
   5   4  15       11.90        8.71      2.70 o 
   6   4  15        1.91       -1.55      2.40 o 
   7   4  15        9.50        7.01      4.59 o 
   8   4  15       14.27       14.28      5.33 o 
   9   4  15        0.00       -1.31      6.44 o 
  10   4  15        0.96       -2.04      5.55 o 
 -15   5  15        9.16        9.36      9.36 o 
 -14   5  15       13.13        9.27      4.54 o 
 -13   5  15        3.73       -0.18      5.60 o 
 -12   5  15        9.74        5.65      4.09 o 
 -11   5  15       26.88       16.88      3.90 o 
 -10   5  15       16.98        7.00      2.69 o 
  -9   5  15        6.55       -0.30      4.09 o 
  -8   5  15        2.04        3.00      3.52 o 
  -7   5  15       38.77       31.51      8.26 o 
  -6   5  15       80.45      104.45      7.48 o 
  -5   5  15       62.08       71.35      5.67 o 
  -4   5  15        0.02        0.14      2.27 o 
  -3   5  15       99.63      122.15     10.82 o 
  -2   5  15       32.01       27.40     10.59 o 
  -1   5  15        0.45       -3.55      4.19 o 
   0   5  15        3.31        2.01      2.53 o 
   1   5  15        2.79        0.65      3.10 o 
   2   5  15        0.80       -2.28      2.84 o 
   3   5  15       29.08       35.45      9.98 o 
   4   5  15       67.71       86.85      8.35 o 
   5   5  15       38.85       38.23     13.74 o 
   6   5  15        0.09       -1.33      3.78 o 
   7   5  15        0.13       -1.24      4.13 o 
   8   5  15        0.46       -4.92      5.72 o 
   9   5  15       13.28        3.78      6.63 o 
 -13   6  15        0.87       -1.89      7.03 o 
 -12   6  15        0.00        0.18      4.50 o 
 -11   6  15        0.69        0.08      3.52 o 
 -10   6  15        3.13       -3.90      5.76 o 
  -9   6  15        3.40        0.07      3.15 o 
  -8   6  15        0.86        0.43      2.93 o 
  -7   6  15        1.35        3.55      3.35 o 
  -6   6  15       32.27       22.46      5.92 o 
  -5   6  15       31.03       19.52      2.99 o 
  -4   6  15        0.93        2.36      2.64 o 
  -3   6  15        8.47        8.73      2.67 o 
  -2   6  15        7.09        3.21      2.54 o 
  -1   6  15        7.55        4.43      2.62 o 
   0   6  15       19.63       15.91      5.84 o 
   1   6  15        9.51        4.37      2.73 o 
   2   6  15        0.07       -2.66      2.66 o 
   3   6  15        1.85        4.16      2.90 o 
   4   6  15        0.97       -0.22      2.89 o 
   5   6  15        0.00       -0.53      3.04 o 
   6   6  15        0.26        1.92      4.31 o 
   7   6  15        1.90       -7.45     11.57 o 
 -10   7  15        0.14       -3.85      3.85 o 
  -9   7  15        0.02       -3.50      3.65 o 
  -8   7  15        1.67       -2.16      3.43 o 
  -7   7  15        2.10       -4.00      4.01 o 
  -6   7  15       11.65        5.96      4.05 o 
  -5   7  15        1.42        1.64      3.11 o 
  -4   7  15       40.55       66.68      8.54 o 
  -3   7  15       39.63       29.63     12.45 o 
  -2   7  15       10.31        9.87      3.05 o 
  -1   7  15        2.95        1.20      4.76 o 
   0   7  15        1.58        0.69      2.90 o 
   1   7  15        1.97        0.46      3.08 o 
   2   7  15        0.08       -3.05      3.05 o 
   3   7  15        3.17       -0.36      4.51 o 
   4   7  15        0.66       -0.50      4.72 o 
   5   7  15        0.84       -2.86      8.32 o 
  -6   8  15        5.28       -0.78     10.14 o 
  -5   8  15        0.12       -5.72      8.84 o 
  -4   8  15        2.75        4.30      4.31 o 
  -3   8  15        0.28       -1.34      2.97 o 
  -2   8  15        0.00       -2.99      3.21 o 
  -1   8  15        0.92        1.41      3.31 o 
   0   8  15        7.74       -0.52      4.40 o 
 -17   0  16       76.61      149.07     16.91 o 
 -16   0  16       81.60      128.52     15.87 o 
 -15   0  16        6.06        8.84      7.80 o 
 -14   0  16      113.28      120.99     14.57 o 
 -13   0  16       39.66       37.46      7.28 o 
 -12   0  16       58.19       39.28      7.28 o 
 -11   0  16      122.05      166.28     14.31 o 
 -10   0  16       21.11        5.98      5.20 o 
  -9   0  16      870.31     1032.69     76.09 o 
  -8   0  16      267.31      307.22     32.03 o 
  -7   0  16      496.66      574.35     18.40 o 
  -6   0  16      174.29      211.90      7.30 o 
  -5   0  16      769.69      884.88     38.67 o 
  -4   0  16       11.08        6.03      3.03 o 
  -3   0  16        3.45        6.03      3.03 o 
  -2   0  16      875.55     1071.70     82.52 o 
  -1   0  16      478.87      532.79     21.24 o 
   0   0  16       75.79      104.64      8.46 o 
   1   0  16      101.07      104.83     16.00 o 
   2   0  16      107.07      155.24      8.89 o 
   3   0  16      470.81      542.05     33.36 o 
   4   0  16       70.49       78.03      8.00 o 
   5   0  16       17.89        6.11      7.80 o 
   6   0  16       19.80        9.03      8.84 o 
   7   0  16       39.16       30.83     20.55 o 
   8   0  16        0.24        3.18      3.51 o 
   9   0  16       28.58       27.57      8.06 o 
  10   0  16        0.33        3.90      7.28 o 
  11   0  16        2.83        8.58      8.32 o 
 -17   1  16        5.69        9.46      6.04 o 
 -16   1  16       31.59       28.43      6.14 o 
 -15   1  16       22.15       19.27      5.51 o 
 -14   1  16        0.06        4.22      4.59 o 
 -13   1  16        4.96       12.57      4.40 o 
 -12   1  16       38.39       59.71      8.81 o 
 -11   1  16        0.37        2.16      3.04 o 
 -10   1  16        1.05       -2.10      2.10 o 
  -9   1  16      150.15      159.32      7.44 o 
  -8   1  16       73.03       92.09      6.31 o 
  -7   1  16        0.16        2.19      1.75 o 
  -6   1  16      107.19      134.75      5.19 o 
  -5   1  16        4.68        2.42      1.98 o 
  -4   1  16       40.86       52.19      4.37 o 
  -3   1  16       30.50       23.91      5.86 o 
  -2   1  16      147.42      173.24      6.15 o 
  -1   1  16       10.76        5.97      2.19 o 
   0   1  16       76.85       87.24      5.68 o 
   1   1  16       51.54       68.08      6.08 o 
   2   1  16        0.00       -2.03      2.03 o 
   3   1  16       31.44       28.71      8.90 o 
   4   1  16       62.67       62.73      5.71 o 
   5   1  16        2.22        4.20      2.31 o 
   6   1  16       10.77        9.86      2.49 o 
   7   1  16        5.40        5.89      2.42 o 
   8   1  16        5.84        3.70      2.44 o 
   9   1  16        2.33       -0.34      5.72 o 
  10   1  16        0.28        3.18      5.11 o 
  11   1  16        1.98        0.59      6.63 o 
 -17   2  16        0.15        3.70      9.23 o 
 -16   2  16        2.18       -0.29      5.37 o 
 -15   2  16       10.00        9.16      5.98 o 
 -14   2  16       12.92        8.72      4.81 o 
 -13   2  16        0.85       -1.55      3.28 o 
 -12   2  16       17.32       13.72      4.06 o 
 -11   2  16       24.06       24.36      9.67 o 
 -10   2  16       35.94       64.96      5.87 o 
  -9   2  16        3.40        7.77      2.28 o 
  -8   2  16       95.51      106.77      5.24 o 
  -7   2  16      131.85      140.35      5.49 o 
  -6   2  16       23.46       10.66      2.21 o 
  -5   2  16        4.74        2.81      1.80 o 
  -4   2  16        0.91       -0.63      1.87 o 
  -3   2  16       48.84       48.19      6.21 o 
  -2   2  16       15.24       13.88      3.60 o 
  -1   2  16      470.64      522.46      8.45 o 
   0   2  16      241.86      297.65      7.14 o 
   1   2  16        2.15       -0.76      1.99 o 
   2   2  16       11.76       16.35      3.30 o 
   3   2  16       52.30       65.97      6.83 o 
   4   2  16        7.74        4.66      2.32 o 
   5   2  16        0.05       -2.15      2.15 o 
   6   2  16       14.17       10.48      5.63 o 
   7   2  16        5.73        1.63      2.62 o 
   8   2  16        0.21       -3.28      3.28 o 
   9   2  16        7.26        6.20      4.06 o 
  10   2  16        1.16        4.55      5.52 o 
  11   2  16        2.88       -2.47      5.88 o 
 -16   3  16       12.70        2.00      6.06 o 
 -15   3  16       11.75        9.51      4.79 o 
 -14   3  16       24.69       15.85      4.57 o 
 -13   3  16        1.69       -3.36      3.82 o 
 -12   3  16        3.27       -3.43      3.49 o 
 -11   3  16        2.60        3.09      2.63 o 
 -10   3  16        4.51        1.90      2.33 o 
  -9   3  16        9.88        2.35      2.28 o 
  -8   3  16       24.07       18.46      8.32 o 
  -7   3  16        9.34        5.75      1.91 o 
  -6   3  16        1.23        1.15      1.77 o 
  -5   3  16       57.33       68.03      6.00 o 
  -4   3  16        2.21        0.44      2.13 o 
  -3   3  16      153.55      179.14      7.27 o 
  -2   3  16       91.32      104.50      6.59 o 
  -1   3  16       26.62       16.24      2.60 o 
   0   3  16        5.90        2.97      2.41 o 
   1   3  16        0.00        0.28      2.27 o 
   2   3  16       29.61       18.82      4.23 o 
   3   3  16       22.40       14.70      2.48 o 
   4   3  16       13.68        7.15      2.40 o 
   5   3  16        2.02        5.75      2.63 o 
   6   3  16       10.94       10.37      3.03 o 
   7   3  16       37.10       20.19      3.42 o 
   8   3  16        0.58        3.59      8.71 o 
   9   3  16        8.93        5.31      3.57 o 
  10   3  16        1.36       -0.01      6.14 o 
 -15   4  16        3.26       -1.36      4.48 o 
 -14   4  16        7.47        5.12      5.42 o 
 -13   4  16        0.44       -3.92      3.92 o 
 -12   4  16        3.46       -1.31      3.58 o 
 -11   4  16        0.02       -2.19      2.55 o 
 -10   4  16       18.73       12.73      2.73 o 
  -9   4  16        4.84        2.90      2.38 o 
  -8   4  16        1.76       -2.56      2.56 o 
  -7   4  16        1.56       -1.01      1.94 o 
  -6   4  16        8.66        5.11      2.00 o 
  -5   4  16        3.56        2.29      2.36 o 
  -4   4  16       17.91        4.41      2.36 o 
  -3   4  16       19.01       12.01      4.36 o 
  -2   4  16      112.64      127.17      7.19 o 
  -1   4  16       69.14       79.45      6.44 o 
   0   4  16        7.83        5.22      2.48 o 
   1   4  16        1.44       -1.44      2.46 o 
   2   4  16        0.15       -0.33      2.53 o 
   3   4  16        7.10        3.49      2.67 o 
   4   4  16       60.70       85.49      6.83 o 
   5   4  16        0.04       -0.63      2.56 o 
   6   4  16        9.50        9.96      2.65 o 
   7   4  16        0.04        0.41      3.37 o 
   8   4  16       11.00        7.88      4.21 o 
   9   4  16        1.61       -3.28      7.67 o 
 -14   5  16        1.48       -0.02      4.69 o 
 -13   5  16        0.73       -1.77      4.40 o 
 -12   5  16        3.27        1.97      4.10 o 
 -11   5  16        0.10        0.05      2.77 o 
 -10   5  16       11.80        7.48      2.89 o 
  -9   5  16        4.83       -0.73      3.87 o 
  -8   5  16        0.62       -2.75      2.75 o 
  -7   5  16       27.64       16.20      2.50 o 
  -6   5  16       19.48       12.98      3.26 o 
  -5   5  16        1.39        3.04      2.43 o 
  -4   5  16        0.02        1.35      2.40 o 
  -3   5  16        0.20        1.18      2.61 o 
  -2   5  16       51.78       55.51      6.52 o 
  -1   5  16        8.22        4.38      3.93 o 
   0   5  16       19.22       12.75      3.68 o 
   1   5  16       24.43       12.88      2.89 o 
   2   5  16        0.74       -2.50      2.50 o 
   3   5  16        7.15        5.84      2.80 o 
   4   5  16        0.01       -2.77      2.77 o 
   5   5  16       28.61       50.10     17.07 o 
   6   5  16        0.37       -3.76      4.13 o 
   7   5  16        2.54       -1.52      4.25 o 
   8   5  16        0.06        5.46      4.68 o 
 -12   6  16        1.12       -0.79      5.94 o 
 -11   6  16        5.31        7.18      3.78 o 
 -10   6  16       33.45       14.32      3.61 o 
  -9   6  16        7.33        0.33      3.70 o 
  -8   6  16       11.39        8.69      6.95 o 
  -7   6  16       40.15       62.31      8.81 o 
  -6   6  16       12.76       14.50      6.24 o 
  -5   6  16        1.46       -2.55      2.55 o 
  -4   6  16        5.05        4.13      2.68 o 
  -3   6  16        2.08       -2.61      2.61 o 
  -2   6  16        6.62        4.57      2.71 o 
  -1   6  16        2.83        6.62      2.82 o 
   0   6  16        6.53       -0.87      2.81 o 
   1   6  16        2.96        1.17      2.74 o 
   2   6  16       22.28       32.54     10.25 o 
   3   6  16       26.52       22.87      6.99 o 
   4   6  16        1.36       -4.07      4.07 o 
   5   6  16        0.72        1.31      4.17 o 
   6   6  16        0.00        2.49      4.92 o 
 -10   7  16        0.04       -7.80      7.80 o 
  -9   7  16        0.22       -4.66      4.66 o 
  -8   7  16        0.77       -4.08      4.08 o 
  -7   7  16        0.07        0.06      4.11 o 
  -6   7  16       12.88        7.83     10.14 o 
  -5   7  16        6.77        2.01      4.46 o 
  -4   7  16        1.39        0.05      2.93 o 
  -3   7  16        3.46       -2.47      3.04 o 
  -2   7  16        0.15       -2.88      2.95 o 
  -1   7  16        1.54        0.84      5.16 o 
   0   7  16        3.38        1.99      3.18 o 
   1   7  16        2.71        5.23      3.79 o 
   2   7  16        1.92       -2.94      3.33 o 
   3   7  16        2.77        3.16      3.51 o 
 -17   1  17        4.83        9.21      6.14 o 
 -16   1  17       46.09       52.13     24.32 o 
 -15   1  17       28.20       59.64     10.10 o 
 -14   1  17        0.19       -1.73      4.55 o 
 -13   1  17       17.61       16.95      7.93 o 
 -12   1  17        3.75       -3.83      3.95 o 
 -11   1  17       61.94       81.32     11.58 o 
 -10   1  17       37.98       35.75      3.77 o 
  -9   1  17       11.94        5.23      2.91 o 
  -8   1  17      126.77      137.30      9.83 o 
  -7   1  17       48.50       37.04     11.44 o 
  -6   1  17       94.63      106.83      7.84 o 
  -5   1  17       59.69       70.60      5.37 o 
  -4   1  17       96.55      107.57      5.53 o 
  -3   1  17       10.79        5.34      2.10 o 
  -2   1  17       29.37       32.81      9.27 o 
  -1   1  17        0.99       -2.02      2.02 o 
   0   1  17       14.96       12.23      2.40 o 
   1   1  17       39.15       34.66      6.78 o 
   2   1  17        2.90       -0.75      2.24 o 
   3   1  17       25.55       15.09      3.45 o 
   4   1  17       29.77       26.48      9.16 o 
   5   1  17        9.64        0.53      2.63 o 
   6   1  17      120.71      179.15      9.58 o 
   7   1  17       34.61       22.75      5.22 o 
   8   1  17        1.77        1.04      3.22 o 
   9   1  17        0.06       -4.96      4.96 o 
  10   1  17        5.09        3.88      7.54 o 
 -16   2  17       11.31        8.17      5.56 o 
 -15   2  17        0.77       -4.92     11.05 o 
 -14   2  17        1.01        1.06      4.62 o 
 -13   2  17        0.39       -0.14      5.24 o 
 -12   2  17        6.11        8.01      3.40 o 
 -11   2  17       68.82       75.93     11.95 o 
 -10   2  17      524.37      691.99     14.66 o 
  -9   2  17      374.44      512.49     23.05 o 
  -8   2  17       30.20       16.04      3.50 o 
  -7   2  17       21.85       15.76      3.95 o 
  -6   2  17       17.60       15.76      2.00 o 
  -5   2  17       21.53       21.00      2.59 o 
  -4   2  17        1.95        0.07      2.16 o 
  -3   2  17        2.42       -0.06      2.25 o 
  -2   2  17        0.63       -2.09      2.09 o 
  -1   2  17       24.28       17.56      3.52 o 
   0   2  17       47.40       36.44      7.20 o 
   1   2  17        5.95        5.26      2.17 o 
   2   2  17       24.12       18.75      2.59 o 
   3   2  17      273.54      353.22      9.85 o 
   4   2  17       75.33       95.84      6.05 o 
   5   2  17       20.29       20.12      2.82 o 
   6   2  17       32.05       23.52      8.41 o 
   7   2  17       20.28       14.72      4.66 o 
   8   2  17        3.17        8.20      6.22 o 
   9   2  17        5.58        1.61      3.65 o 
  10   2  17        0.45        8.19      6.07 o 
 -16   3  17        4.54        3.86      6.22 o 
 -15   3  17       17.42       20.99      6.24 o 
 -14   3  17        2.18        1.48      4.52 o 
 -13   3  17        1.62       -1.60      4.04 o 
 -12   3  17       16.62       13.19      3.93 o 
 -11   3  17       44.37       63.58     11.99 o 
 -10   3  17       71.70      103.93      7.44 o 
  -9   3  17       30.07       16.33      2.59 o 
  -8   3  17        1.03       -2.64      2.64 o 
  -7   3  17       49.62       72.30      7.91 o 
  -6   3  17       28.81       16.90      8.07 o 
  -5   3  17        4.50       -2.18      2.30 o 
  -4   3  17      284.94      334.99     14.76 o 
  -3   3  17       87.97      102.09      6.59 o 
  -2   3  17        5.61        1.93      2.45 o 
  -1   3  17        2.91        5.18      3.50 o 
   0   3  17       15.12       10.07      2.69 o 
   1   3  17       11.82       11.09      2.69 o 
   2   3  17       91.00       85.65      7.65 o 
   3   3  17       33.52       56.12      7.90 o 
   4   3  17       17.07        6.62      2.67 o 
   5   3  17        1.32       -1.41      2.46 o 
   6   3  17        5.99        7.94      4.69 o 
   7   3  17        8.72        8.16      6.23 o 
   8   3  17        9.37       11.56      3.69 o 
   9   3  17       11.64       10.79      9.23 o 
 -15   4  17        0.00        0.07      6.05 o 
 -14   4  17        0.63       -4.39      4.39 o 
 -13   4  17        6.88        1.20      4.23 o 
 -12   4  17        2.66       -2.75      6.52 o 
 -11   4  17        0.05        0.70      2.67 o 
 -10   4  17        4.50        3.34      2.70 o 
  -9   4  17       40.33       36.63      7.17 o 
  -8   4  17       11.22        1.67      2.43 o 
  -7   4  17        1.42        1.05      2.18 o 
  -6   4  17        6.75       -0.74      2.53 o 
  -5   4  17        0.06       -2.29      2.29 o 
  -4   4  17        1.23       -0.67      2.40 o 
  -3   4  17       39.02       36.46     13.91 o 
  -2   4  17       12.69       11.99      2.66 o 
  -1   4  17        4.37        2.28      3.11 o 
   0   4  17       12.22        7.75      2.76 o 
   1   4  17        9.40        8.61      3.55 o 
   2   4  17       27.67       26.63      4.07 o 
   3   4  17        2.31       -2.53      2.53 o 
   4   4  17        1.74        2.01      5.38 o 
   5   4  17        4.72        3.02      3.84 o 
   6   4  17       16.74        8.61      5.34 o 
   7   4  17       63.09       93.50     16.91 o 
   8   4  17        3.14       -2.92      3.64 o 
 -14   5  17       23.96       27.22     35.77 o 
 -13   5  17       32.63       46.80     18.33 o 
 -12   5  17        0.02       -4.05      4.05 o 
 -11   5  17       12.54       12.28      3.05 o 
 -10   5  17       23.59        7.76      6.83 o 
  -9   5  17       27.22       16.41      6.01 o 
  -8   5  17       26.42       14.21      4.51 o 
  -7   5  17        2.37        1.52      3.41 o 
  -6   5  17        3.31        1.04      3.98 o 
  -5   5  17        4.63       -1.09      2.51 o 
  -4   5  17       44.80       50.84      6.12 o 
  -3   5  17       17.77       19.14      5.68 o 
  -2   5  17       22.00       27.96     11.56 o 
  -1   5  17        3.35        2.91      2.64 o 
   0   5  17        9.73        3.24      3.04 o 
   1   5  17        1.84        2.13      2.73 o 
   2   5  17        0.44        0.61      4.88 o 
   3   5  17        1.88       -2.80      2.80 o 
   4   5  17        3.94        2.58      3.04 o 
   5   5  17        0.16       -0.72      2.97 o 
   6   5  17        1.83       -1.10      4.41 o 
   7   5  17        6.60        1.49      9.36 o 
 -12   6  17        2.07       -6.50      8.84 o 
 -11   6  17        6.23        2.75      5.31 o 
 -10   6  17        2.05       -1.47      3.54 o 
  -9   6  17        4.05       -3.56      7.28 o 
  -8   6  17        0.05       -3.90      3.90 o 
  -7   6  17        5.84        7.91      3.93 o 
  -6   6  17        7.89        4.74      2.94 o 
  -5   6  17        5.65       -0.26      3.80 o 
  -4   6  17        2.47        1.50      5.90 o 
  -3   6  17        1.71        4.64      2.88 o 
  -2   6  17       31.66       29.86     11.48 o 
  -1   6  17       39.66       69.33     13.03 o 
   0   6  17        1.32        1.22      3.60 o 
   1   6  17        0.03       -1.79      2.95 o 
   2   6  17       12.03        6.82      3.11 o 
   3   6  17       11.60       12.70      3.39 o 
   4   6  17        0.08       -5.85      5.85 o 
   5   6  17        0.00        6.20      4.84 o 
  -8   7  17        0.52       -2.10      4.37 o 
  -7   7  17        0.45       -2.13      8.71 o 
  -6   7  17        1.24       -3.90      3.90 o 
  -5   7  17        0.83       -2.37      3.11 o 
  -4   7  17       21.02       16.57      3.46 o 
  -3   7  17       15.53        8.87      3.73 o 
  -2   7  17       11.99        8.09      4.05 o 
  -1   7  17       41.97       38.05     13.35 o 
   0   7  17        9.56       10.14      3.54 o 
   1   7  17        0.02       -4.14      4.14 o 
   2   7  17        0.17       -4.40      4.40 o 
 -17   0  18       13.76       23.93      8.84 o 
 -16   0  18       77.10       98.60     16.13 o 
 -15   0  18        0.75       -3.64      7.28 o 
 -14   0  18        2.05        0.00      6.24 o 
 -13   0  18        6.62       -0.52      5.98 o 
 -12   0  18       38.34       33.04      7.02 o 
 -11   0  18        0.48       -2.34      5.20 o 
 -10   0  18        2.41       -4.94      4.94 o 
  -9   0  18      124.76      154.01     15.48 o 
  -8   0  18        3.49        0.76      4.94 o 
  -7   0  18      966.45     1247.79     75.20 o 
  -6   0  18       70.76       68.73      7.67 o 
  -5   0  18       43.02       54.51      7.33 o 
  -4   0  18        0.46       -6.63      6.63 o 
  -3   0  18      198.26      233.99     27.59 o 
  -2   0  18       94.27      100.92      8.07 o 
  -1   0  18       86.91       94.23     19.38 o 
   0   0  18       28.30       26.54     13.14 o 
   1   0  18        4.58        5.56      3.31 o 
   2   0  18      124.96      143.27      8.83 o 
   3   0  18        7.02        7.36      3.38 o 
   4   0  18       43.37       61.00      8.46 o 
   5   0  18        4.76        2.70      3.54 o 
   6   0  18        7.36        8.86      3.74 o 
   7   0  18        9.40        9.57      8.19 o 
   8   0  18        0.23       -4.03      8.58 o 
   9   0  18       31.51       58.53     14.31 o 
 -16   1  18        8.83       13.90      8.19 o 
 -15   1  18        7.07        2.91      8.71 o 
 -14   1  18       14.88       14.05      6.50 o 
 -13   1  18        0.77        1.57      6.37 o 
 -12   1  18        0.76       -1.71      4.03 o 
 -11   1  18       10.63       12.21      4.11 o 
 -10   1  18       28.18       22.13      8.15 o 
  -9   1  18      159.88      227.48      6.93 o 
  -8   1  18        4.29       -1.92      1.92 o 
  -7   1  18      146.75      168.15      5.61 o 
  -6   1  18       75.43       74.29     10.03 o 
  -5   1  18        0.01       -2.10      2.10 o 
  -4   1  18       13.25        6.29      2.37 o 
  -3   1  18      126.21      130.42      9.06 o 
  -2   1  18        1.38        1.61      3.15 o 
  -1   1  18       36.04       38.62      4.51 o 
   0   1  18       18.26       18.68      2.54 o 
   1   1  18        0.00        1.19      2.14 o 
   2   1  18       11.74       11.31      2.59 o 
   3   1  18        9.46       10.27      2.49 o 
   4   1  18       17.36       10.84      2.68 o 
   5   1  18       39.87       39.45      7.05 o 
   6   1  18        5.11        2.80      3.42 o 
   7   1  18        5.23        1.90      3.45 o 
   8   1  18        0.16       -0.97      4.92 o 
   9   1  18        5.17        2.98      8.06 o 
 -16   2  18        0.03       -1.20      7.67 o 
 -15   2  18        1.05        3.15      5.44 o 
 -14   2  18        0.84       -0.16      4.55 o 
 -13   2  18        2.43        3.80      4.37 o 
 -12   2  18        9.35        1.22      3.47 o 
 -11   2  18        8.87       11.34      3.65 o 
 -10   2  18       44.41       36.22      9.14 o 
  -9   2  18        1.13       -0.65      2.36 o 
  -8   2  18      118.47      161.83     10.82 o 
  -7   2  18       22.18       12.69      3.87 o 
  -6   2  18       12.93        8.94      2.29 o 
  -5   2  18        0.08       -1.94      2.30 o 
  -4   2  18       98.15      127.93      6.83 o 
  -3   2  18      279.54      314.59     15.46 o 
  -2   2  18      365.40      448.07     24.42 o 
  -1   2  18      118.80      157.73      7.49 o 
   0   2  18       20.69       13.28      3.44 o 
   1   2  18       17.63       12.08      2.67 o 
   2   2  18       51.17       77.88      5.82 o 
   3   2  18        9.50        7.73      2.57 o 
   4   2  18        1.87        1.79      2.44 o 
   5   2  18        1.26       -2.48      2.48 o 
   6   2  18        4.29        0.28      2.67 o 
   7   2  18        4.64       -2.76      2.76 o 
   8   2  18        0.71       -2.55      3.81 o 
   9   2  18        5.18        2.21      5.70 o 
 -15   3  18        0.18       -5.79      5.79 o 
 -14   3  18       23.86       16.43      4.79 o 
 -13   3  18        6.10        0.09      4.19 o 
 -12   3  18        3.52        4.17      3.75 o 
 -11   3  18        4.11        2.38      3.56 o 
 -10   3  18        1.34       -2.56      2.56 o 
  -9   3  18       22.46       18.47      6.50 o 
  -8   3  18        3.31       -1.42      2.18 o 
  -7   3  18        2.02       -1.54      2.10 o 
  -6   3  18        7.66        1.02      2.17 o 
  -5   3  18        4.02       -0.05      2.49 o 
  -4   3  18      125.79      168.10     10.06 o 
  -3   3  18        1.74        4.39      2.56 o 
  -2   3  18       10.70        1.42      2.53 o 
  -1   3  18       20.41       14.35      2.82 o 
   0   3  18       19.04       14.60      3.99 o 
   1   3  18       13.58        8.37      3.63 o 
   2   3  18        0.80        0.92      2.56 o 
   3   3  18        2.85       -0.93      2.65 o 
   4   3  18        6.73        2.94      3.40 o 
   5   3  18        0.03       -1.68      2.68 o 
   6   3  18        1.15       -1.98      2.79 o 
   7   3  18        0.99       -1.24      3.59 o 
   8   3  18        0.96        4.56      7.45 o 
 -14   4  18       11.65        8.46      5.61 o 
 -13   4  18        1.58       -4.06      4.42 o 
 -12   4  18        2.38        3.14      4.04 o 
 -11   4  18        4.10       -1.72      2.92 o 
 -10   4  18        5.22        2.57      2.78 o 
  -9   4  18        2.94        1.30      2.73 o 
  -8   4  18       23.82       21.75      4.99 o 
  -7   4  18       21.60       12.73      4.16 o 
  -6   4  18      141.43      196.28     10.60 o 
  -5   4  18       60.40       74.98      8.17 o 
  -4   4  18        4.85       -1.47      3.95 o 
  -3   4  18       52.09       62.51      7.03 o 
  -2   4  18       19.78       18.11      3.21 o 
  -1   4  18        0.48       -2.63      2.63 o 
   0   4  18        9.02        5.69      2.86 o 
   1   4  18       15.34       12.93      3.06 o 
   2   4  18        0.67       -2.60      2.60 o 
   3   4  18        1.29       -2.71      3.22 o 
   4   4  18        0.30        3.21      2.92 o 
   5   4  18       18.03       13.16      4.70 o 
   6   4  18       29.46       42.78     19.28 o 
   7   4  18        0.83       -3.98      7.93 o 
 -13   5  18        0.64       -4.12      7.59 o 
 -12   5  18        0.04       -1.74      4.26 o 
 -11   5  18        2.34       -3.06      3.06 o 
 -10   5  18        8.09       -0.59      3.76 o 
  -9   5  18        7.13       -0.27      7.93 o 
  -8   5  18        2.45        1.59      3.67 o 
  -7   5  18       12.95        3.03      5.85 o 
  -6   5  18       13.51       11.82      2.96 o 
  -5   5  18        3.81       -3.10      4.35 o 
  -4   5  18        7.95        2.69      2.78 o 
  -3   5  18        7.75        4.78      2.78 o 
  -2   5  18        0.13       -2.11      2.60 o 
  -1   5  18        0.05       -3.17      3.17 o 
   0   5  18       20.24       15.31      3.15 o 
   1   5  18        1.66       -3.34      3.34 o 
   2   5  18       11.36       12.82      3.22 o 
   3   5  18        4.88       -2.86      2.86 o 
   4   5  18        0.02       -2.97      2.97 o 
   5   5  18        4.23        7.97      4.48 o 
   6   5  18        2.04       -4.48      4.48 o 
 -10   6  18       82.30      101.98     16.13 o 
  -9   6  18        0.00       -3.85      3.85 o 
  -8   6  18        1.48        1.99      8.97 o 
  -7   6  18        0.00       -4.16      8.06 o 
  -6   6  18        1.58       -1.32      3.64 o 
  -5   6  18        0.55       -2.86      2.86 o 
  -4   6  18        4.47        2.58      4.10 o 
  -3   6  18       21.53       15.69      3.28 o 
  -2   6  18        4.44        1.12      3.09 o 
  -1   6  18       30.85       38.69     14.21 o 
   0   6  18        4.09        2.04      3.12 o 
   1   6  18       11.23        0.35      5.35 o 
   2   6  18       12.29       15.27      3.57 o 
   3   6  18        2.99        0.76      4.96 o 
   4   6  18        1.15        1.82      8.58 o 
  -5   7  18        0.06       -4.21      4.21 o 
  -4   7  18        3.21       -1.99      3.28 o 
  -3   7  18        2.79       -1.14      3.31 o 
  -2   7  18       10.49        2.87      4.17 o 
  -1   7  18       14.50        6.47      3.57 o 
   0   7  18        1.05       -2.34      4.94 o 
 -16   1  19        1.52        1.73      6.04 o 
 -15   1  19       51.11       32.84      5.96 o 
 -14   1  19       19.07        8.94      6.11 o 
 -13   1  19        6.98        1.20      4.48 o 
 -12   1  19        0.01       -4.22      4.22 o 
 -11   1  19        8.25        1.84      3.93 o 
 -10   1  19      167.27      233.45     10.93 o 
  -9   1  19      137.54      190.98     10.37 o 
  -8   1  19        0.54       -2.15      2.29 o 
  -7   1  19       51.81       40.27     15.10 o 
  -6   1  19        2.67       -2.08      2.29 o 
  -5   1  19      149.86      197.88      8.61 o 
  -4   1  19       17.56        8.22      2.92 o 
  -3   1  19      109.20      141.14      7.36 o 
  -2   1  19       28.50       15.70      2.49 o 
  -1   1  19       25.13       16.45      5.69 o 
   0   1  19       20.85        8.29      2.46 o 
   1   1  19        0.02       -1.93      2.40 o 
   2   1  19       33.90       45.51     11.23 o 
   3   1  19       88.82       99.55     10.41 o 
   4   1  19       13.08       15.31      2.80 o 
   5   1  19        0.63       -2.54      2.54 o 
   6   1  19        0.03       -2.64      2.64 o 
   7   1  19        0.15       -0.30      2.75 o 
   8   1  19        0.43        1.39      5.51 o 
 -16   2  19        1.76       -7.80      7.80 o 
 -15   2  19        0.12        3.77      6.63 o 
 -14   2  19        7.84        6.04      4.93 o 
 -13   2  19        6.80       -1.21      5.59 o 
 -12   2  19        1.04        0.80      4.18 o 
 -11   2  19       32.58       20.89      4.08 o 
 -10   2  19       80.75      133.89      8.40 o 
  -9   2  19        0.85       -1.68      3.65 o 
  -8   2  19        0.18       -2.14      2.14 o 
  -7   2  19       44.74       24.25     10.93 o 
  -6   2  19       39.26       58.29      9.14 o 
  -5   2  19       63.65       82.87      6.89 o 
  -4   2  19        1.70       -3.17      3.17 o 
  -3   2  19        4.27       -0.11      8.07 o 
  -2   2  19        2.61       -2.25      2.61 o 
  -1   2  19        1.78        0.42      2.55 o 
   0   2  19       10.46        9.81      4.61 o 
   1   2  19       41.47       38.26     13.61 o 
   2   2  19       78.54       86.13      8.41 o 
   3   2  19       12.03       10.90      3.30 o 
   4   2  19        0.95       -2.51      2.51 o 
   5   2  19        2.56       -0.55      3.48 o 
   6   2  19        0.38       -2.83      2.83 o 
   7   2  19        1.68       -2.44      3.83 o 
   8   2  19        1.00       -2.04      7.41 o 
 -15   3  19        0.23       -1.63      5.98 o 
 -14   3  19        9.66       -2.23      5.37 o 
 -13   3  19        4.22        1.27      5.75 o 
 -12   3  19        0.27        0.04      3.85 o 
 -11   3  19        3.35       -3.58      3.58 o 
 -10   3  19        5.93       -1.22      2.76 o 
  -9   3  19        1.50       -0.92      2.97 o 
  -8   3  19       61.18       54.48     13.82 o 
  -7   3  19        4.14        0.37      2.67 o 
  -6   3  19        3.25       -2.91      2.91 o 
  -5   3  19       10.34        4.54      2.85 o 
  -4   3  19       70.43       86.29      7.28 o 
  -3   3  19       16.29        6.64      3.04 o 
  -2   3  19        3.70        0.91      2.50 o 
  -1   3  19       11.93       12.64      3.96 o 
   0   3  19        0.01       -0.95      2.60 o 
   1   3  19       13.59        3.99      5.48 o 
   2   3  19       86.59      117.94     12.55 o 
   3   3  19       36.72       29.51     11.25 o 
   4   3  19        0.22       -1.79      4.10 o 
   5   3  19        2.45        0.49      3.22 o 
   6   3  19        0.00        0.14      3.02 o 
   7   3  19        1.40       -2.89      3.92 o 
   8   3  19        3.75        1.82      5.20 o 
 -14   4  19        4.82        5.13      6.12 o 
 -13   4  19       33.73       35.91     16.62 o 
 -12   4  19        1.72       -3.03      4.13 o 
 -11   4  19        3.86        2.44      3.27 o 
 -10   4  19        2.47       -1.25      3.15 o 
  -9   4  19        2.87        1.78      4.24 o 
  -8   4  19       23.71       14.59      3.80 o 
  -7   4  19       26.41       19.21      4.34 o 
  -6   4  19       33.80       31.00     14.85 o 
  -5   4  19        0.00       -2.70      2.70 o 
  -4   4  19       37.04       35.92      9.62 o 
  -3   4  19       44.24       49.23     14.39 o 
  -2   4  19        5.11        2.86      2.95 o 
  -1   4  19        4.05        3.04      2.95 o 
   0   4  19       25.38       21.02      3.91 o 
   1   4  19       10.03        7.44      3.08 o 
   2   4  19        0.82        1.25      2.83 o 
   3   4  19        5.29       -2.49      2.88 o 
   4   4  19        1.11       -2.96      2.96 o 
   5   4  19        1.66       -3.15      3.15 o 
   6   4  19       12.71        7.39      4.55 o 
 -12   5  19        1.72       -4.98      5.31 o 
 -11   5  19        2.33       -3.56      3.56 o 
 -10   5  19       29.22       19.44      5.68 o 
  -9   5  19        5.41        4.44      4.14 o 
  -8   5  19        0.11       -2.64      3.85 o 
  -7   5  19        6.92        2.87      3.64 o 
  -6   5  19       17.32        9.39      3.37 o 
  -5   5  19       17.91        6.47      2.94 o 
  -4   5  19       40.46       62.37      7.92 o 
  -3   5  19        3.78       -4.10      5.01 o 
  -2   5  19        0.43        3.62      4.54 o 
  -1   5  19        1.49       -1.75      2.84 o 
   0   5  19       16.16       15.46      5.06 o 
   1   5  19       20.92       16.43      3.58 o 
   2   5  19       19.11       11.95      3.45 o 
   3   5  19        7.66        6.24      3.27 o 
   4   5  19        0.18        0.06      3.22 o 
  -9   6  19        2.84       -4.09      4.55 o 
  -8   6  19        2.34       -0.77      4.31 o 
  -7   6  19        1.83       -6.24      6.24 o 
  -6   6  19        0.01       -4.59      8.19 o 
  -5   6  19        1.03       -3.23      4.33 o 
  -4   6  19        6.44        2.79      3.22 o 
  -3   6  19        0.14       -3.85      5.08 o 
  -2   6  19        2.22       -2.28      3.11 o 
  -1   6  19        0.27       -3.05      3.05 o 
   0   6  19        0.01        4.63      4.18 o 
   1   6  19        8.88        4.17      3.60 o 
   2   6  19        7.05        1.98      4.76 o 
 -15   0  20       45.41       90.00     15.35 o 
 -14   0  20        7.18        8.06      6.76 o 
 -13   0  20        2.63       -0.26      6.24 o 
 -12   0  20        0.30       -0.78      5.46 o 
 -11   0  20      129.39      174.08     14.57 o 
 -10   0  20       14.33       15.61      5.72 o 
  -9   0  20       18.90        1.82      4.16 o 
  -8   0  20       38.67       22.89      4.94 o 
  -7   0  20       43.41       14.83      4.42 o 
  -6   0  20       36.31       17.95      4.42 o 
  -5   0  20        0.06        3.38      4.16 o 
  -4   0  20     1397.13     1925.52    153.61 o 
  -3   0  20      389.33      496.80     32.69 o 
  -2   0  20       16.62       15.07      8.58 o 
  -1   0  20        0.30       -3.51      3.51 o 
   0   0  20        1.29       -1.25      3.46 o 
   1   0  20       28.80       34.15     23.67 o 
   2   0  20        1.37        3.08      3.41 o 
   3   0  20       27.37       21.10      7.54 o 
   4   0  20       50.21       56.24      9.01 o 
   5   0  20        6.95       -0.44     11.70 o 
   6   0  20        4.57       -3.74      5.85 o 
   7   0  20        7.33       18.99      8.58 o 
   8   0  20        6.20        6.50      8.06 o 
 -15   1  20        1.30        2.69      5.14 o 
 -14   1  20        5.14       10.45      7.93 o 
 -13   1  20       31.94       47.42     18.60 o 
 -12   1  20        1.06       -0.81      4.11 o 
 -11   1  20        3.96        7.71      5.46 o 
 -10   1  20       23.71       53.58     11.97 o 
  -9   1  20       50.73       19.13      3.31 o 
  -8   1  20       13.50        4.42      3.90 o 
  -7   1  20       18.19       13.37      2.98 o 
  -6   1  20      123.11      162.99     11.37 o 
  -5   1  20       19.86       10.42      2.86 o 
  -4   1  20       54.12       61.35      6.98 o 
  -3   1  20        3.53        2.51      2.58 o 
  -2   1  20        1.07       -2.41      2.41 o 
  -1   1  20        3.25        0.31      2.36 o 
   0   1  20        0.80       -1.32      2.35 o 
   1   1  20        0.88       -1.23      3.40 o 
   2   1  20       15.71        7.76      4.88 o 
   3   1  20       39.21       54.52     11.90 o 
   4   1  20        0.27       -2.02      2.59 o 
   5   1  20        0.03       -0.37      2.73 o 
   6   1  20        0.03       -0.37      4.25 o 
   7   1  20        5.92        2.19      3.94 o 
 -15   2  20        0.41        3.89      5.40 o 
 -14   2  20        2.45       -5.55      5.59 o 
 -13   2  20        0.08       -7.39      7.80 o 
 -12   2  20        9.45        7.69      7.15 o 
 -11   2  20       19.80       18.57      4.87 o 
 -10   2  20       19.22        8.77      3.27 o 
  -9   2  20        0.00       -3.09      3.09 o 
  -8   2  20        2.07       -2.52      2.52 o 
  -7   2  20        3.85        0.01      2.61 o 
  -6   2  20       30.16       13.67      2.92 o 
  -5   2  20       43.62       24.70     10.54 o 
  -4   2  20       40.07       16.93      3.38 o 
  -3   2  20       42.96       68.67      7.66 o 
  -2   2  20        2.89       -2.54      2.54 o 
  -1   2  20        1.23       -2.61      2.61 o 
   0   2  20       14.18       16.57      4.46 o 
   1   2  20       10.51        4.29      2.92 o 
   2   2  20       26.50       14.74      4.37 o 
   3   2  20       10.38        4.64      2.76 o 
   4   2  20        1.97       -2.70      2.70 o 
   5   2  20        0.19       -1.89      2.78 o 
   6   2  20        1.53       -2.96      2.96 o 
   7   2  20        1.95        3.48      6.21 o 
 -14   3  20        0.62       -3.95      5.32 o 
 -13   3  20        4.22        3.19      5.11 o 
 -12   3  20       14.99       17.14      6.24 o 
 -11   3  20        1.44        9.03      4.72 o 
 -10   3  20        1.16       -1.25      3.51 o 
  -9   3  20        7.82        5.29      6.60 o 
  -8   3  20        5.61        2.52      3.70 o 
  -7   3  20        0.46       -2.06      3.37 o 
  -6   3  20        0.17       -2.58      2.72 o 
  -5   3  20        0.01       -2.88      2.88 o 
  -4   3  20       19.40        7.89      2.79 o 
  -3   3  20       25.43       15.57      4.96 o 
  -2   3  20        6.69        0.73      2.83 o 
  -1   3  20        3.63        0.18      2.73 o 
   0   3  20        2.85       -1.55      2.84 o 
   1   3  20        0.03       -2.76      2.76 o 
   2   3  20        0.09       -2.84      2.84 o 
   3   3  20        3.90       -0.78      3.31 o 
   4   3  20        3.14        3.48      3.46 o 
   5   3  20        0.01       -1.29      6.19 o 
   6   3  20        2.80        0.16      4.68 o 
 -13   4  20        8.18       10.14      7.54 o 
 -12   4  20        0.33       -1.03      5.44 o 
 -11   4  20        0.00       -2.78      6.85 o 
 -10   4  20        0.83        1.30      3.49 o 
  -9   4  20        7.45       -5.69      8.06 o 
  -8   4  20        0.57       -4.16      4.16 o 
  -7   4  20        6.62        1.82      3.19 o 
  -6   4  20        2.16        1.63      3.11 o 
  -5   4  20        4.85        1.10      4.65 o 
  -4   4  20        0.03       -2.88      2.88 o 
  -3   4  20        1.37       -2.13      3.02 o 
  -2   4  20        0.00       -2.92      2.92 o 
  -1   4  20        2.17        2.96      4.99 o 
   0   4  20        5.93        3.07      3.97 o 
   1   4  20        9.59        8.42      4.27 o 
   2   4  20        2.33        0.39      2.98 o 
   3   4  20        1.04       -3.10      5.71 o 
   4   4  20        3.56        1.56      3.56 o 
   5   4  20        0.06       -4.37      4.37 o 
 -11   5  20       12.31        4.69      3.92 o 
 -10   5  20       13.00       10.40      4.60 o 
  -9   5  20       10.73        4.31      4.34 o 
  -8   5  20        4.41        1.10      6.63 o 
  -7   5  20        2.35       -4.42      4.42 o 
  -6   5  20        0.66       -2.89      2.89 o 
  -5   5  20        1.65       -2.61      3.31 o 
  -4   5  20        1.02        1.62      2.93 o 
  -3   5  20        0.05       -2.95      2.95 o 
  -2   5  20        1.67       -0.29      7.53 o 
  -1   5  20        0.92       -2.10      3.15 o 
   0   5  20        0.01       -2.40      4.71 o 
   1   5  20        0.29       -3.15      3.15 o 
   2   5  20        9.19        4.10      3.21 o 
   3   5  20       14.93        3.33      4.24 o 
  -7   6  20        1.28       -4.14      8.58 o 
  -6   6  20        2.44       -0.30      4.68 o 
  -5   6  20        0.03       -3.27      3.27 o 
  -4   6  20        0.36       -3.31      3.31 o 
  -3   6  20        1.65       -0.57      3.27 o 
  -2   6  20        8.97        6.10      5.55 o 
  -1   6  20        3.47        3.96      3.47 o 
   0   6  20        0.22        2.86      5.46 o 
 -15   1  21        4.32       12.96      5.40 o 
 -14   1  21       14.88        7.28      7.02 o 
 -13   1  21        0.44        0.78      5.98 o 
  -9   1  21       26.16        1.56      4.42 o 
  -8   1  21       16.97        8.06      3.13 o 
  -7   1  21       22.12        6.89      3.13 o 
  -6   1  21        0.15        1.72      2.78 o 
  -5   1  21        1.29       -0.56      2.62 o 
  -4   1  21       68.92       75.76      7.55 o 
  -3   1  21      160.06      197.89     10.67 o 
  -2   1  21       61.46       54.93     17.04 o 
  -1   1  21        0.20       -0.70      3.63 o 
   0   1  21        2.78       -0.57      2.50 o 
   1   1  21        7.02       -1.17      2.65 o 
   2   1  21       22.46       24.48      8.15 o 
   3   1  21        8.99        3.60      5.33 o 
   4   1  21        1.22       -3.51      3.94 o 
   5   1  21        1.41       -2.00      3.99 o 
   6   1  21        4.26       -4.25      4.25 o 
   7   1  21        0.03       -5.46      5.46 o 
 -14   2  21        4.41       -1.30      7.28 o 
 -13   2  21       15.25       15.35      7.80 o 
 -12   2  21        0.34        0.52      6.76 o 
 -10   2  21        3.25       -4.16      4.16 o 
  -9   2  21        7.38       -0.21      3.74 o 
  -8   2  21       30.30        9.89      3.37 o 
  -7   2  21        2.67       -3.73      5.66 o 
  -6   2  21        6.06        0.30      4.71 o 
  -5   2  21       12.99       11.55      2.97 o 
  -4   2  21        7.27        3.94      4.42 o 
  -3   2  21        7.04       -0.83      2.89 o 
  -2   2  21       20.45       13.48      3.18 o 
  -1   2  21       37.88       47.28     14.61 o 
   0   2  21        1.04       -2.83      2.83 o 
   1   2  21        2.04        6.82      3.69 o 
   2   2  21       11.86        5.62      3.76 o 
   3   2  21       17.03        7.05      3.37 o 
   4   2  21       45.97       38.25      6.87 o 
   5   2  21       11.45       -0.03      3.26 o 
   6   2  21        2.70       -2.13      4.10 o 
 -13   3  21        0.01        8.84      7.02 o 
 -12   3  21        5.00        1.56      6.50 o 
 -11   3  21       51.40       63.73     15.87 o 
 -10   3  21       42.28       25.07     23.41 o 
  -9   3  21       38.28       18.46     12.36 o 
  -8   3  21        1.02        1.09      6.37 o 
  -7   3  21        0.13       -2.83      2.83 o 
  -6   3  21       28.80       20.30      4.11 o 
  -5   3  21       40.58       24.09      5.43 o 
  -4   3  21        2.46       -0.01      4.17 o 
  -3   3  21       37.63       15.19      3.47 o 
  -2   3  21       32.01       22.49      3.31 o 
  -1   3  21        4.45        1.71      3.35 o 
   0   3  21        0.01       -6.76      7.02 o 
   1   3  21        8.41       -1.39      3.13 o 
   2   3  21       10.36        3.78      3.27 o 
   3   3  21        8.47        4.83      4.81 o 
   4   3  21        2.62        0.27      3.57 o 
   5   3  21       10.82       -3.71      3.71 o 
 -12   4  21        3.60        1.04      7.28 o 
 -11   4  21        4.30       -0.52      9.36 o 
 -10   4  21        0.20       -3.32      4.37 o 
  -9   4  21        7.95       -1.56      6.37 o 
  -8   4  21        0.20       -0.72      4.17 o 
  -7   4  21        0.81       -3.19      3.19 o 
  -6   4  21        9.52        2.57      3.75 o 
  -5   4  21        6.50        7.16      3.34 o 
  -4   4  21       28.99       20.41      6.53 o 
  -3   4  21       63.76       59.21     19.22 o 
  -2   4  21        6.00        4.34      3.21 o 
  -1   4  21        4.51       -3.18      3.18 o 
   0   4  21        0.00        3.52      3.23 o 
   1   4  21        2.20       -3.33      5.01 o 
   2   4  21        8.66        0.74      3.35 o 
   3   4  21        9.65       -0.97      5.68 o 
   4   4  21        3.79        2.86      5.72 o 
  -9   5  21        1.52       -2.91      4.25 o 
  -8   5  21        0.19       -4.68      4.68 o 
  -7   5  21        2.00       -2.77      4.21 o 
  -6   5  21        4.47        3.45      3.31 o 
  -5   5  21        0.04       -3.19      3.19 o 
  -4   5  21        0.92       -0.60      3.24 o 
  -3   5  21        0.04       -3.22      3.22 o 
  -2   5  21        0.81        2.63      3.38 o 
  -1   5  21        6.17       -0.73      3.49 o 
   0   5  21        1.74        0.50      4.91 o 
   1   5  21       15.21       19.22     11.44 o 
   2   5  21        6.33        2.60      5.20 o 
  -8   0  22        0.21       -0.26      4.94 o 
  -7   0  22        0.38       -4.68      4.68 o 
  -6   0  22        0.60       -4.68      4.68 o 
  -5   0  22       44.22       14.05      5.46 o 
  -4   0  22       31.02       13.53      5.46 o 
  -3   0  22        0.12       -1.30      4.42 o 
  -2   0  22       56.29       83.38      9.89 o 
  -1   0  22       21.71       15.90      5.07 o 
   0   0  22      108.29      146.49     14.31 o 
   1   0  22       22.49       10.03      8.06 o 
   2   0  22        6.59        2.64      4.55 o 
   3   0  22        0.03       -1.46      4.08 o 
   4   0  22        2.96        1.99      6.89 o 
   5   0  22       15.43       10.33     11.18 o 
  -9   1  22        0.59       -2.34      4.68 o 
  -8   1  22        3.66       -3.20      3.21 o 
  -7   1  22        1.23       -3.03      3.03 o 
  -6   1  22       15.88        1.98      3.38 o 
  -5   1  22       13.61        3.66      2.99 o 
  -4   1  22       23.22       16.87      3.33 o 
  -3   1  22        9.02        6.59      2.92 o 
  -2   1  22        0.53       -3.35      3.35 o 
  -1   1  22        0.01       -2.99      2.99 o 
   0   1  22        7.75        4.96      3.10 o 
   1   1  22        4.18       -1.78      3.08 o 
   2   1  22        9.28        4.41      2.99 o 
   3   1  22        0.76       -2.26      3.06 o 
   4   1  22        3.70        2.15      3.12 o 
   5   1  22        0.12       -2.99      3.78 o 
 -10   2  22       27.78       -4.68      4.68 o 
  -9   2  22       18.61       -1.04      4.68 o 
  -8   2  22       14.61        2.21      3.16 o 
  -7   2  22        3.24        0.56      2.94 o 
  -6   2  22        3.19       -3.08      3.08 o 
  -5   2  22       16.31        8.95      3.13 o 
  -4   2  22        0.03       -3.39      3.39 o 
  -3   2  22        0.06       -2.81      2.81 o 
  -2   2  22        0.04        0.01      3.12 o 
  -1   2  22        0.05       -3.79      3.79 o 
   0   2  22        5.01       -1.88      4.79 o 
   1   2  22        3.44       -3.50      4.02 o 
   2   2  22        0.40       -3.21      3.21 o 
   3   2  22        3.26        0.54      3.44 o 
   4   2  22        4.18       -1.34      5.28 o 
   5   2  22        0.02       -4.03      4.03 o 
 -10   3  22       16.09       -0.90      4.05 o 
  -9   3  22        0.02       -3.78      3.78 o 
  -8   3  22        5.75       -0.49      5.85 o 
  -7   3  22        2.28       -5.23      5.23 o 
  -6   3  22        0.07       -3.61      5.88 o 
  -5   3  22        0.26       -2.84      2.84 o 
  -4   3  22        1.32       -0.52      3.04 o 
  -3   3  22        2.26       -3.10      3.10 o 
  -2   3  22        2.33       -1.30      4.42 o 
  -1   3  22        7.19        6.18      3.27 o 
   0   3  22        4.44       -0.71      3.15 o 
   1   3  22        0.04       -3.26      3.26 o 
   2   3  22        8.54        0.38      3.50 o 
   3   3  22       18.24       11.63      3.89 o 
   4   3  22        0.30       -5.20      5.20 o 
 -10   4  22        0.07       -7.54      8.58 o 
  -9   4  22        0.35       -4.37      4.37 o 
  -8   4  22        0.08       -2.65      5.20 o 
  -7   4  22        3.38       -0.63      3.46 o 
  -6   4  22        0.14       -4.44      4.44 o 
  -5   4  22        7.28       -3.32      3.32 o 
  -4   4  22       46.98       44.31     17.86 o 
  -3   4  22       10.04       -0.53      3.30 o 
  -2   4  22        0.00       -0.53      3.49 o 
  -1   4  22        0.00       -3.28      3.28 o 
   0   4  22        3.26       -3.39      3.39 o 
   1   4  22        0.29       -2.87      3.44 o 
   2   4  22        0.75       -5.20      5.20 o 
  -7   5  22        0.92       -3.46      5.72 o 
  -6   5  22        3.62        4.74      4.88 o 
  -5   5  22        2.99       -3.23      3.48 o 
  -4   5  22        0.69        0.10      3.56 o 
  -3   5  22        0.01       -0.54      3.48 o 
  -2   5  22        0.22       -4.72      4.72 o 
  -9   1  23        5.85       -4.94      4.94 o 
  -8   1  23        0.08       -4.68      4.68 o 
  -7   1  23        0.29       -3.21      3.21 o 
  -6   1  23       10.91       -1.21      5.33 o 
  -5   1  23       11.02       -1.04      3.31 o 
  -4   1  23       14.10        3.08      3.01 o 
  -3   1  23       34.99       33.90     12.06 o 
  -2   1  23        0.04       -2.94      2.94 o 
  -1   1  23        0.60       -3.02      3.02 o 
   0   1  23        1.66       -3.02      4.51 o 
   1   1  23        0.43       -3.34      3.34 o 
   2   1  23        0.92       -3.31      3.31 o 
   3   1  23        1.41       -0.83      4.15 o 
   4   1  23        9.36       -0.02      4.00 o 
 -10   2  23       54.17       11.19      5.46 o 
  -9   2  23       83.92       62.44     15.35 o 
  -8   2  23       11.56        1.16      3.48 o 
  -7   2  23        1.62       -4.17      4.17 o 
  -6   2  23        0.00       -3.30      3.30 o 
  -5   2  23        9.31       -2.33      5.21 o 
  -4   2  23       11.41       -3.18      3.23 o 
  -3   2  23        9.45        4.93      3.98 o 
  -2   2  23        0.00        3.93      4.16 o 
  -1   2  23        0.04       -2.93      3.18 o 
   0   2  23        1.16       -3.19      3.19 o 
   1   2  23        0.05       -3.23      3.23 o 
   2   2  23        3.80        1.46      3.67 o 
   3   2  23       19.48        5.10      7.54 o 
 -10   3  23       15.18       -2.08      5.20 o 
  -9   3  23        7.13        1.70      4.81 o 
  -8   3  23        4.67       -0.41      4.21 o 
  -7   3  23        1.14       -2.30      3.28 o 
  -6   3  23        1.90       -2.00      3.84 o 
  -5   3  23        0.24       -3.19      3.19 o 
  -4   3  23        2.47        3.18      3.39 o 
  -3   3  23        0.77       -3.25      3.25 o 
  -2   3  23        2.25       -1.12      3.28 o 
  -1   3  23        0.04       -4.18      4.47 o 
   0   3  23        0.93       -3.31      3.31 o 
   1   3  23        1.27       -3.50      3.50 o 
   2   3  23        6.75       -4.42      5.46 o 
  -8   4  23        0.15       -8.58      8.58 o 
  -7   4  23        6.07       -4.31      4.31 o 
  -6   4  23        2.77       -3.53      3.53 o 
  -5   4  23        3.13       -4.01      4.01 o 
  -4   4  23        0.81       -3.48      3.48 o 
  -3   4  23        0.06       -4.15      4.97 o 
  -2   4  23       11.92        0.46      3.55 o 
  -1   4  23       14.79        7.00      4.72 o 
  -9   0  24        8.90       -5.20      5.20 o 
  -8   0  24       26.15        0.52      5.46 o 
  -7   0  24        3.76       -1.82      5.20 o 
  -6   0  24        2.33       -5.20      5.20 o 
  -5   0  24        0.25        1.30      5.20 o 
  -4   0  24       12.18        9.62      5.46 o 
  -3   0  24       26.07        3.90      5.20 o 
  -2   0  24       52.21       22.89      5.98 o 
  -1   0  24       30.28       21.85      5.98 o 
   0   0  24       32.81       16.39      5.72 o 
   1   0  24        3.83       -1.23      7.67 o 
   2   0  24        0.33        1.82      9.49 o 
  -8   1  24        2.70       -3.49      3.49 o 
  -7   1  24        3.21       -1.69      3.68 o 
  -6   1  24        8.71       -1.30      3.68 o 
  -5   1  24        0.10       -4.55      4.55 o 
  -4   1  24       16.59        2.61      3.77 o 
  -3   1  24       72.89      133.98     15.09 o 
  -2   1  24        0.07       -3.27      3.27 o 
  -1   1  24        8.07       -4.16      4.97 o 
   0   1  24        1.90       -3.47      3.47 o 
   1   1  24        0.11       -3.54      3.54 o 
   2   1  24        2.26        1.30      5.20 o 
  -8   2  24        1.77       -3.77      3.77 o 
  -7   2  24        7.63       -3.68      3.68 o 
  -6   2  24        4.91        0.78      4.29 o 
  -5   2  24        1.14       -5.52      5.52 o 
  -4   2  24        0.72       -3.48      3.48 o 
  -3   2  24        2.90       -3.34      3.34 o 
  -2   2  24        1.09       -3.33      3.33 o 
  -1   2  24        0.14       -3.43      3.43 o 
   0   2  24        7.72       -0.08      3.76 o 
   1   2  24        6.53        9.36      9.62 o 
  -8   3  24        0.65       -4.48      4.48 o 
  -7   3  24       18.51        2.78      3.70 o 
  -6   3  24       12.73       -2.49      3.55 o 
  -5   3  24        2.55       -3.40      3.40 o 
  -4   3  24       12.24       -2.81      5.57 o 
  -3   3  24        6.01       -2.16      3.57 o 
  -2   3  24        5.47        0.22      3.65 o 
  -1   3  24        0.35       -4.42      8.84 o 
  -9   1  25        1.82       -3.90      5.72 o 
  -8   1  25        3.44       -3.85      3.85 o 
  -7   1  25        2.50       -3.77      3.77 o 
  -6   1  25        1.77       -3.86      3.86 o 
  -5   1  25        1.78        0.00      5.72 o 
  -4   1  25        1.45       -3.13      7.54 o 
  -3   1  25        3.77       -3.86      3.86 o 
  -2   1  25        2.01       -3.85      3.85 o 
  -1   1  25        0.48        1.04      9.36 o 
  -7   2  25       18.32        0.72      8.71 o 
  -6   2  25       12.55       -3.25      7.67 o 
  -5   2  25        1.49       -3.62      3.62 o 
  -4   2  25        0.29       -4.61      4.61 o 
  -3   2  25        0.01       -4.19      4.72 o 
                                                 
